# Supplementary material for: Serum Untargeted Metabolomics Integrated with SHAP-Based Machine Learning for Multiclass Stratification of Prostate Cancer, Prostatitis, and Benign Prostatic Hyperplasia
Source: Metabolites. 2026 Mar 31;16(4):237. doi: 10.3390/metabo16040237 (PMC13118102; doi:10.3390/metabo16040237)
Supplement: Supplementary file 1 [file metabolites-16-00237-s001.zip]

Archive with 4 entries (3 files):
- Supplementary File/
- Supplementary File/Nested_CV_Pipeline.py.html
- Supplementary File/Table S1– Annotation and quality summary of the 128 endogenous metabolites.csv
- Supplementary File/Table S2-Detailed_Model_Evaluation.csv
