# Supplementary material for: Serum Untargeted Metabolomics Integrated with SHAP-Based Machine Learning for Multiclass Stratification of Prostate Cancer, Prostatitis, and Benign Prostatic Hyperplasia
Source: Metabolites. 2026 Mar 31;16(4):237. doi: 10.3390/metabo16040237 (PMC13118102; doi:10.3390/metabo16040237)
Supplement: Supplementary file 1 [file metabolites-16-00237-s001.zip › Supplementary File/Table S1– Annotation and quality summary of the 128 endogenous metabolites.csv]

peak_name	mz	rt	id	id_zhulab	name	formula	confidence_level	smiles	inchikey	isotope	adduct	total_score	mz_error	rt_error_abs	rt_error_rela	ms2_score	iden_score	iden_type	peak_group_id	base_peak	num_peaks	cons_formula_pred	id_kegg	id_hmdb	id_metacyc	stereo_isomer_id	stereo_isomer_name	L1	L2	L3	L4	L5	L6	L7	L8	L9	L10	L11	L12	L13	L14	L15	L16	L17	L18	L19	L20	L21	L22
F2737	124.0061	74.1	MRN000160	S0009	Taurine	C2H7NO3S	level2	C(CS(=O)(=O)O)N	XOAAWQZATWQOTB-UHFFFAOYSA-N	[M]	[M-H]-	2.58	10.2			1	0.58	MS1+ExpMS2 Match	[25]	F2737_[M-H]-	1	FALSE	C00245	HMDB0000251	TAURINE	C00245	Taurine	1.9239827063804849	0.8159983150511037	0.4523492560240929	1.133274650104107	1.2919414342898548	0.1692435014428519	1.6174341845454014	1.0551488810313905	0.9026999245664862	1.5309569296385028	1.9862113489091904	0.6228129718171693	1.284572072200976	1.3663699309880646	1.1308685613947531	1.4731856179538632	1.1094175136243916	1.8075357965790504	1.0001957379492386	2.502245263084395	0.8514051352022682	0.042847151554972
F3281	131.045	85.6	MRN001096	S0506	Diglycine	C4H8N2O3	level2	C(C(=O)NCC(=O)O)N	YMAWOPBAYDPSLA-UHFFFAOYSA-N	[M]	[M-H]-	2.53	8.9			0.8497	0.53	MS1+ExpMS2 Match	[27]	F3281_[M-H]-	1	FALSE	C02037	HMDB0011733	GLYCYLGLYCINE	C02037	Glycylglycine	0.8726517607101176	1.42013609450101	0.8586413691056523	0.988479377780041	0.982919053971432	0.939754026899823	1.4474794025971598	1.2211182722644205	0.9998681792002247	0.7169021016232007	1.1032240660302957	1.10328401387567	1.3447713392574268	0.8477804954850571	1.073803855162138	1.3541309383417073	1.1462608176048128	1.2325109412875317	0.7412157874262295	1.1663916908418708	1.0000738067558643	0.9184854338016248
F4129	142.0498	78.5	MRN000541	L0090	2-Aminoadipic acid	C6H11NO4	level2	NC(CCCC(O)=O)C(O)=O	OYIFNHCXNCRBQI-UHFFFAOYSA-N	[M]	[M-H2O-H]-	2.59	7.7			0.9331	0.59	MS1+ExpMS2 Match	[38]	F4129_[M-H2O-H]-	3	FALSE	C00956	HMDB0000510	CPD-468	C00956	2-Aminoadipate	1.0135365550863304	1.0308208440351343	1.015331950727585	1.065700559738974	1.456770561280926	0.5188411799472027	1.5691332064742765	1.0190285151274443	0.7283935227015553	0.8309371257803773	1.358394693761069	0.8864055100925755	1.3447513352997518	1.1271025411991444	1.220737849914128	2.219572628527216	1.8066975675273784	1.368551660380378	0.9533392882224724	1.6270501697692876	2.1796563266576072	0.5739647713703766
F5049	151.0391	357.4	MRN002748	S0015	2-Hydroxyphenylacetic acid	C8H8O3	level2	C1=CC=C(C(=C1)CC(=O)O)O	CCVYRRGZDBSHFU-UHFFFAOYSA-N	[M]	[M-H]-	2.6	6.2			0.9038	0.6	MS1+ExpMS2 Match	[51]	F5049_[M-H]-	3	FALSE	C05852	HMDB0000669	CPD-11495	C05852	2-Hydroxyphenylacetate	1.8019901558904647	1.352947899364552	1.694463069350685	1.7134217423769105	0.6130282065739147	1.0890693811620926	1.0977115493043597	0.6393490087316946	1.2234220471481037	1.4585568322082196	1.4895634914587874	0.8484601435472319	1.3978711732167075	1.6437853344101916	1.7240696859332856	1.3047559544671838	1.0170614723496336	1.2705053868308367	0.9638141352879326	1.7320127851515474	1.136312725721165	0.9218490468280938
F5175	152.9942	88.1	MRN000060	L0137	sn-Glycerol 3-phosphate	C3H9O6P	level2	C([C@H](COP(=O)(O)O)O)O	AWUCVROLDVIAJX-GSVOUGTGSA-N	[M]	[M-H2O-H]-	2.57	10.6			1	0.57	MS1+ExpMS2 Match	[53]	F5175_[M-H2O-H]-	3	FALSE	C00093	HMDB0000126	CPD-536	C00093	Glycerol 2-phosphate	1.2367082442990718	1.4070594805254335	1.588450867233514	1.1381676016505908	1.160611581319843	1.55592378630837	1.2746141097767365	0.9825957240215912	0.8340317973728663	0.8991423747564666	1.0670155251014284	0.7614370950432994	1.0537098544084669	0.8494308873197945	0.9003242465986764	0.9927978687689064	2.2787687947887494	2.06825238529828	1.0461760300641063	0.6044063050067191	1.5418821951317592	1.848645855099557
F6288	164.0371	90.8	MRN000483	L0127	4-Pyridoxic acid	C8H9NO4	level2	CC1=NC=C(CO)C(C(O)=O)=C1O	HXACOUQIXZGNBF-UHFFFAOYSA-N	[M]	[M-H2O-H]-	2.56	11			0.9808	0.56	MS1+ExpMS2 Match	[72]	F6288_[M-H2O-H]-	1	FALSE	C00847	HMDB0000017	CPD-1112	C00847	4-Pyridoxate	0.925521444117865	0.7375924055222645	0.8009108064082663	1.068862296882954	1.1720285265015953	0.489307979452777	1.155276878453568	0.8475060013888279	0.551916487677877	0.9607010852708978	1.3451295346110883	0.8845368971015521	0.5855118821404047	0.8510247007431913	1.0413682257152956	1.3746149427277794	1.4531195129157315	1.428667203133202	0.7496896033520709	1.1802061262053325	1.4152094260743249	0.5968631992921583
F7343	174.0392	77.2	MRN000588	S0246	N-Acetylaspartic acid	C6H9NO5	level2	CC(=O)N[C@@H](CC(=O)O)C(=O)O	OTCCIMWXFLJLIA-BYPYZUCNSA-N	[M]	[M-H]-	2.51	8.9			0.8199	0.51	MS1+ExpMS2 Match	[85]	F7343_[M-H]-	14	FALSE	C01042	HMDB0000812	CPD-420	C01042	N-Acetyl-aspartate	1.1222650344396752	1.0640200155215829	1.33655097028504	1.2959178609248805	1.1436664559486684	0.8365633776254707	2.4624017261092006	1.222538988516386	1.5663426696502185	1.2387367714487243	1.8619618238542288	0.8385200152113994	2.054498622475029	1.2581130048159093	1.1792752128013977	2.5662356563390034	1.423689893414742	1.2970534427578044	0.8770767561504738	1.6304659762808873	1.5183337065874911	0.8311947214210872
F8149	182.012	79.1	MRN010250	S0114	Homocysteic acid	C4H9NO5S	level2	C(CS(=O)(=O)O)[C@@H](C(=O)O)N	VBOQYPQEPHKASR-VKHMYHEASA-N	[M]	[M-H]-	2.67	4.7			0.9987	0.67	MS1+ExpMS2 Match	[100]	F8149_[M-H]-	3	FALSE	C16511	HMDB0002205	CPD-3739	C16511	Homocysteic acid	1.0882163286049846	0.7287128804568666	0.595928595877658	0.8508673527074841	1.2175476414018571	0.3868817943722117	1.4367943702822152	1.2830800137841027	0.7152158821266262	0.960080512743928	1.0041201810147522	0.6147084712418929	1.0002103117592058	0.8564195831505165	1.0014652362379897	1.4414937768943397	0.7592910525659771	0.9189242379864714	0.6085882061024369	1.822925988397737	0.738735296989146	0.3536440467687045
F8797	187.1081	100.4	MRN019867	L1428	Val-Ala	C8H16N2O3	level2	CC(C)C(C(=O)NC(C)C(=O)O)N	HSRXSKHRSXRCFC-WDSKDSINSA-N	[M]	[M-H]-	2.68	3.8			0.9864	0.68	MS1+ExpMS2 Match	[103]	F8797_[M-H]-	3	FALSE		HMDB0029120	CPD-23024		gamma-glutamyl-isopropylamide	1.0187979749175473	0.9487721362099028	1.2257496376278807	0.6776463668256202	0.994787723462807	0.939739092074029	1.0492212675671702	1.477985841228494	0.8758742096086382	0.5866537823246434	0.7217528307039472	1.5336512404680378	1.367925550910657	0.8619103837993404	0.8074180198726971	2.007740688612062	1.1774955359956305	0.8724559376509884	0.6286326492027814	0.7938894607482722	0.7673701237316976	0.9083393903745562
F8875	188.0346	348.8	MRN000928	S0079	Kynurenic acid	C10H7NO3	level2	C1=CC=C2C(=C1)C(=O)C=C(N2)C(=O)O	HCZHHEIFKROPDY-UHFFFAOYSA-N	[M]	[M-H]-	2.67	3.6			0.9692	0.67	MS1+ExpMS2 Match	[106]	F8875_[M-H]-	3	FALSE	C01717	HMDB0000715	KYNURENATE	C01717	4-Hydroxy-2-quinolinecarboxylic acid	2.2326505604018783	0.7236580651494687	0.840010426081452	1.1070873658234404	1.2922924854356443	0.7502987343143328	0.0385832715554156	1.0453094481285523	1.1627044172057426	0.6838426203315359	2.0463148202685733	0.9856844485516888	2.1078490113840624	2.2355278880753384	1.3944545433003963	2.433007349033387	1.7374455423424155	0.0631251840643438	1.0165700223077525	1.852674052936059	0.8549183685213583	0.9846147596754374
F9286	192.0653	361.3	MRN014858	L0984	3-Methoxytyrosine	C10H13NO4	level2	COC1=C(O)C=CC(CC(N)C(O)=O)=C1	PFDUUKDQEHURQC-UHFFFAOYSA-N	[M]	[M-H2O-H]-	2.59	6.5			0.8956	0.59	MS1+ExpMS2 Match	[112]	F9286_[M-H2O-H]-	4	FALSE		HMDB0001434	CPD-11496		3-O-methyldopa	1.7642568456847505	1.0737689839225684	0.7905828604296266	1.806062028959393	1.32829795274654	0.4957869722009622	0.0321087063471581	1.0618729583108744	0.9511911892009084	0.7787463060696848	1.3165940991647618	0.8957169381447943	0.8011035023907221	1.2296098486168163	1.4252542895304634	1.6656521788336045	1.3782728882768185	1.1313535767852638	1.0803365629033863	1.7316080161033949	1.093531192116775	0.5417333961479938
F10061	198.0319	372.8	MRN023953	S0096	4-Chlorophenylalanine	C9H10ClNO2	level2	NC(CC1=CC=C(Cl)C=C1)C(O)=O	NIGWMJHCCYYCSF-UHFFFAOYSA-N	[M]	[M-H]-	2.68	4			1	0.68	MS1+ExpMS2 Match	[132]	F10061_[M-H]-	3	FALSE		HMDB0244605	P-CHLOROPHENYLALANINE		p-chlorophenylalanine	1.03388195894367	1.020028290401981	1.1202965372567113	0.9745762460464332	1.0826328702317762	1.0009030185307075	1.0318478506519408	1.0656153912035635	1.01705628303544	1.0419807204849911	1.0184355876606128	1.0208750247808165	1.179164544780191	1.0565764977222385	0.981154633729566	1.043286723335722	1.00442081789533	1.0334463907408822	1.0665191114919033	1.0439881938847884	1.018368346520263	1.0804194628651391
F10272	199.9684	79.7	MRN002730	L0165	Cysteine S-sulfate	C3H7NO5S2	level2	C([C@@H](C(=O)O)N)SS(=O)(=O)O	NOKPBJYHPHHWAN-REOHCLBHSA-N	[M]	[M-H]-	2.66	4.2			0.9549	0.66	MS1+ExpMS2 Match	[133]	F10272_[M-H]-	2	FALSE	C05824	HMDB0000731	SULFO-CYSTEINE	C05824	S-Sulfo-cysteine	0.942726915854958	0.8693853187886477	0.479947555591653	0.6205670261583891	1.8907614430463136	0.6385673961570418	1.34398787642045	1.2160643875007493	1.2518994660803413	2.292171950105617	0.8298811943350242	0.917159622188832	0.9298536700449992	1.054487136100846	1.27439783363855	1.1604898163349893	0.5538138545802159	0.8762960427548269	0.7281663730527532	1.3563983016159402	0.4263725241836663	0.499962291078069
F10711	203.0666	79.3	MRN026224	L1129	Glu-Gly	C7H12N2O5	level2	C(CC(=O)O)[C@@H](C(=O)NCC(=O)O)N	LSPKYLAFTPBWIL-BYPYZUCNSA-N	[M]	[M-H]-	2.66	3.6			0.9314	0.66	MS1+ExpMS2 Match	[136]	F10711_[M-H]-	10	FALSE		HMDB0028819			Glutamylglycine	0.9246511132739368	1.566633417756128	0.7579379707195859	0.4540236524966625	0.9521362072167274	1.1726683067311805	1.0069273469970428	0.9327489267699298	1.3701762716498496	0.522171538972905	0.887156746332992	1.2890331220847977	1.2609022451785552	0.7803446313091017	1.1412489936105232	1.206086909708339	0.8288156149304343	0.8632818912802968	0.648902997664511	1.2258472876934068	0.643778350543526	0.531450344092955
F10730	203.0819	362.8	MRN000048	S0067	Tryptophan	C11H12N2O2	level2	C1=CC=C2C(=C1)C(=CN2)C[C@@H](C(=O)O)N	QIVBCDIJIAJPQS-VIFPVBQESA-N	[M]	[M-H]-	2.66	3.2			0.9202	0.66	MS1+ExpMS2 Match	[137]	F10730_[M-H]-	8	FALSE	C00078	HMDB0000929	D-TRYPTOPHAN	C00078	Tryptophan	1.195345624450396	1.190259711210317	1.387978817638836	0.927339562100961	1.3276178488308514	1.014867862735101	0.7494498740558805	1.1894546543492597	0.9432706505900096	0.7712956688608322	1.1739616664209167	1.1637634210615748	0.9231408059837752	0.9411941073709392	1.0488272179869689	1.299326834725434	0.9088126094842296	0.9798530507254392	0.8189659502604186	1.3816249913497485	1.108587720653038	0.9552996963771144
F11416	209.1282	435.1	MRN024941	L1278	Ile-Pro	C11H20N2O3	level2	CC[C@H](C)[C@@H](C(=O)N1CCC[C@H]1C(=O)O)N	BBIXOODYWPFNDT-CIUDSAMLSA-N	[M]	[M-H2O-H]-	2.63	6.3			0.9781	0.63	MS1+ExpMS2 Match	[138]	F11416_[M-H2O-H]-	2	FALSE		HMDB0011174			Isoleucylproline	1.150801358534087	1.1727327563905865	0.8251038626598843	0.4278604446414646	1.187507215900356	0.4858506612697391	1.9039369952342644	1.638449898035855	1.1193755336679247	0.8471439234864514	0.6328074498344434	0.9079297419810124	1.3758497783831074	1.1726413807112115	1.0190363940687306	1.697074805193843	0.9964641316501276	1.077052541633044	0.05697150128389	1.3779588278476027	1.0684138355126638	0.4714478785098602
F16133	243.1953	795.7	MRN014178	S0649	3-Hydroxymyristic acid	C14H28O3	level2	CCCCCCCCCCCC(CC(=O)O)O	ATRNZOYKSNPPBF-UHFFFAOYSA-N	[M]	[M-H]-	2.67	4.8			0.9999	0.67	MS1+ExpMS2 Match	[154]	F16133_[M-H]-	2	FALSE	C22001	HMDB0010731	CPD-24809	C22001	3-Hydroxymyristic acid	1.2921484560895846	0.8107320267527832	0.6022306467490997	1.214311807249689	1.6274717174351567	1.6363508514050176	1.5309193537080714	1.878543130612048	1.761154648798968	0.4017075559065856	0.6253195299584235	0.5322503747714689	1.2048357384162631	2.0014686078007324	1.7753143269156668	2.4583728278384998	1.3997952744180535	1.2274408910395769	1.7096728265758363	0.8506874765155549	0.9158744181408984	1.5336432227864536
F16431	245.092	406.6	MRN001570	L0941	N-Acetyltryptophan	C13H14N2O3	level2	CC(=O)N[C@@H](CC1=CNC2=CC=CC=C21)C(=O)O	DZTHIGRZJZPRDV-LBPRGKRZSA-N	[M]	[M-H]-	2.58	4.5			0.8094	0.58	MS1+ExpMS2 Match	[155]	F16431_[M-H]-	1	FALSE	C03137	HMDB0013713	N-ACETYL-D-TRYPTOPHAN	C03137	N-Acetyl-tryptophan	1.0157099673778465	0.9575725819643244	1.5133088545275373	0.5266436418717908	1.2233427267758328	1.148243949341905	0.7148520566053544	1.0278704635856708	0.933222332011868	0.5714688480376837	0.9359884991282584	1.0099063359855731	1.8923748209638231	1.1196779543130264	1.0285779640212092	2.1641427608209667	0.6525627607411733	0.4641734812346149	0.4896142393771868	0.8154820245683516	0.7619593506422694	1.023862181042978
F18458	258.0381	78.8	MRN001860	L0068	Glucosamine 1-phosphate	C6H14NO8P	level2	C([C@@H]1[C@H]([C@@H]([C@H]([C@H](O1)OP(=O)(O)O)N)O)O)O	YMJBYRVFGYXULK-QZABAPFNSA-N	[M]	[M-H]-	2.73	1			0.9906	0.73	MS1+ExpMS2 Match	[163]	F18458_[M-H]-	6	FALSE	C00352	HMDB0001109	CPD-13469	C00352	Galactosamine 1-phosphate	0.6902117827329302	0.9207864049898772	0.591895997727831	0.5226716584307276	0.4397011006071583	0.7047039357647294	1.6719464948658884	0.8572970689221246	0.2646915237380011	0.900401571516218	0.6453081427140493	0.9568904436490956	1.00074896675942	0.6271611127563897	0.4259932906324574	0.1533976912417383	0.1548592377115376	1.0700278866300843	0.5884998731507041	0.3552326092647491	0.1150315910338268	1.0760216422081683
F23386	285.2061	750.9	MRN012649	S0410	Hexadecanedioic acid	C16H30O4	level2	C(CCCCCCCC(=O)O)CCCCCCC(=O)O	QQHJDPROMQRDLA-UHFFFAOYSA-N	[M]	[M-H]-	2.6	3.5			0.8199	0.6	MS1+ExpMS2 Match	[177]	F23386_[M-H]-	2	FALSE	C19615	HMDB0000672	CPD-10511	C19615	Hexadecanedioate	0.3577932158056066	0.183083826792388	0.999247518902604	0.0570611591951398	0.2781420963008587	0.1543573632266071	0.3302233435561938	0.4736494258250716	0.4083571585835996	0.3045318870832439	1.1473787977900147	1.4423310829238152	2.407951057673894	0.7344808736424983	0.7092711643271405	1.3346641764452714	2.2859627239178706	1.2759264575140812	1.777131422615282	1.0435439709741363	0.9229630555669468	0.825749266131861
F38610	378.2413	787.3	MRN002874	P0547	S1P(d18:1)	C18H38NO5P	level2	OP(OC[C@]([H])(N)[C@]([H])(O)/C=C/CCCCCCCCCCCCC)(=O)O	DUYSYHSSBDVJSM-KRWOKUGFSA-N	[M]	[M-H]-	2.74	0.4			0.9998	0.74	MS1+ExpMS2 Match	[207]	F38610_[M-H]-	3	FALSE	C06124	HMDB0000277	CPD3DJ-11366	C06124	Sphingosine 1-phosphate	0.9880634526741042	0.9614170863300104	1.019933164409322	0.0079054198957478	1.0687207106544632	0.9797070377308325	1.351349869616757	1.1026280670158677	0.8410549472886305	0.7335876822393552	0.8909506981651368	1.0484897564233522	0.9058116806809874	0.8417371869463703	0.8590220031742066	1.084369497731867	0.958273959376568	0.9506882589746048	0.6597085077750517	1.1778077466490704	0.8664976771183988	0.97628517708437
F74211	775.6788	685.9	MRN000986	L0260	Thyroxine	C15H11I4NO4	level2	C1=C(C=C(C(=C1I)OC2=CC(=C(C(=C2)I)O)I)I)C[C@@H](C(=O)O)N	XUIIKFGFIJCVMT-LBPRGKRZSA-N	[M]	[M-H]-	2.74	0.7			0.995	0.74	MS1+ExpMS2 Match	[317]	F74211_[M-H]-	3	FALSE	C01829	HMDB0000248	CPD-11211	C01829	Thyroxine	0.7858001212385881	1.4285437983306537	1.0761018994554443	1.12540355602653	1.347883999814732	0.906571467399188	0.266879623111882	1.3503311666134783	1.3180242894538208	1.2283138420162456	1.172192896599568	1.2625405846428068	1.102047568077096	1.2735619968433176	1.5405535951414984	1.6516136387812823	1.5403194652065102	0.8040907589423638	0.5156884870676295	1.1540569882441325	1.7872868463257634	0.5882402641392849
F2582	121.0301	299.8	MRN001541		3-Hydroxybenzaldehyde	C7H6O2	level3.1	O=CC1=CC=CC(O)=C1	IAVREABSGIHHMO-UHFFFAOYSA-N	[M]	[M-H]-	1.81	0.6		14.6	0.8873	0.81	metAnnotation	[325]	F2582_[M-H]-	1	FALSE	C00633	HMDB0011718	3-OH-BENZALDEHYDE	C00633	3-Hydroxybenzaldehyde	1.784103903908917	0.7425092304310688	1.021703685773033	1.7605040497038194	2.0059430899059287	3.1436942313631544	1.7924064227662635	2.7836795962260266	1.4616064149756962	2.9806042697873454	0.582805383281999	0.9369144901769292	1.314213055321375	3.035728098072113	2.1993953963311994	3.1478399261009047	0.9171960078907316	0.9976336151849284	1.221435745905083	2.8306428052719883	1.0554785773311186	4.423695566888976
F2584	121.0301	454.3	MRN000121		Benzoate	C7H6O2	level3.1	O=C(O)C1=CC=CC=C1	WPYMKLBDIGXBTP-UHFFFAOYSA-N	[M]	[M-H]-	1.73	0.6		29.2	0.9732	0.73	metAnnotation	[326]	F2584_[M-H]-	1	FALSE	C00180	HMDB0001870	BENZOATE	C00180	Benzoate	2.2107849107904114	0.7874440598319142	1.2538445973290169	1.0482843705429583	1.2710372358189954	1.3022183542687409	0.7840513058272073	0.500317272595113	1.9064880772298467	3.102390644092836	1.037776066448472	1.3885803475657432	1.8186369654988157	0.8850265015932388	1.1639945700219636	3.0376562297407204	2.270274995776248	1.0025931877742984	2.8244048437604365	1.749761308852593	0.7885373242231242	1.1437883330124592
F3063	129.0544	370.7	MRN000513		2-Oxohexanoic acid	C6H10O3	level3.1	CCCCC(=O)C(=O)O	XNIHZNNZJHYHLC-UHFFFAOYSA-N	[M]	[M-H]-	1.9	1.3		9.7	0.9992	0.9	metAnnotation	[333]	F3063_[M-H]-	1	FALSE	C00902	HMDB0001864	2-OXOHEXANOATE	C00902	2-Oxohexanoic acid	0.4662202545655783	0.376972883231876	0.5959864416159381	0.5723616491422246	0.4070379081350304	0.8626632540121749	0.3241408411732153	0.3765204759269507	0.9991076369673492	0.3565260099612617	0.9597675705589376	0.3244576646375207	1.0512285556170449	1.0951936912008855	0.6691173215273934	0.820986441615938	0.9387700608743774	0.247751798561151	0.3185556170448256	0.5001770890979524	1.2304786939679029	1.0102213613724405
F5556	157.1219	743.7	MRN000878		Nonanoic acid	C9H18O2	level3.1	CCCCCCCCC(=O)O	FBUKVWPVBMHYJY-UHFFFAOYSA-N	[M]	[M-H]-	1.78	1.5		15.2	0.8697	0.78	metAnnotation	[367]	F5556_[M-H]-	2	FALSE	C01601	HMDB0000847	CPD-8505	C01601	Nonanoic acid	0.0529957946889348	0.1995003745885399	0.1128777536173245	0.0687276432420485	0.0935975378960914	0.0461531366678239	1.0085768158842945	1.2207496817520127	0.067834895641634	1.0231026720649183	1.147843701300227	1.041502321926873	1.3401812121006456	1.07953893850048	0.8550607738364044	1.1904101853277889	0.8326272274096137	1.2067859259123908	1.100449767285238	1.2367199443816506	0.916897032092797	1.1020351338816856
F5869	160.0601	99.2	MRN023419		alpha-methyl-glutamate	C6H11NO4	level3.1	CC(N)(CCC(=O)O)C(=O)O	QHSCIWIRXWFIGH-UHFFFAOYSA-N	[M]	[M-H]-	1.75	1.4		26.5	0.9874	0.75	metAnnotation	[372]	F5869_[M-H]-	9	FALSE			CPD0-2077		alpha-methyl-glutamate	1.001413777207699	0.8317583849034708	0.774307680627556	1.0471391587300976	1.0345993152228556	0.7207192353875894	0.9499590944645964	0.8068257530560816	1.0403703662830424	0.8520121095808303	1.3938510995963695	0.9519801058026028	1.080955465020748	0.8928886594272799	1.0971246194149784	2.071177626021691	1.0368014198136497	1.0391532387969824	0.7288681658404674	0.8455206743476621	1.0383815315729172	0.7836766637144832
F5994	161.0445	327.5	MRN001796		2,3-Dimethylmalate	C6H10O5	level3.1	CC(C(=O)O)C(C)(O)C(=O)O	WTIIULQJLZEHGZ-UHFFFAOYSA-N	[M]	[M-H]-	1.97	1.1		1	0.9876	0.97	metAnnotation	[377]	F5994_[M-H]-	3	FALSE	C02360	HMDB0000321	CPD-333	C02360	2-(2-Hydroxy-1-oxopropoxy)propionic acid	0.57034248552251	0.4929275746801032	0.8553939781010692	0.8484279973880131	0.7042661770214752	0.3262435084142415	0.6508964887608825	0.4682795071614703	0.9544191911438088	0.7802758143524177	0.7496433082165002	1.4685701828186122	0.717398780390447	1.0042281026044129	1.401520315567319	2.184194204091157	0.4490723966617334	1.2551743337488768	0.995771897395587	1.1086369563392882	0.4520907153691683	0.8843325820800504
F6414	165.0547	343.6	MRN001551		4-Hydroxyhydratropate	C9H10O3	level3.1	CC(C(=O)O)C1=CC=C(O)C=C1	ZHMMPVANGNPCBW-UHFFFAOYSA-N	[M]	[M-H]-	1.95	1		1.1	0.9508	0.95	metAnnotation	[391]	F6414_[M-H]-	3	FALSE	C01198	HMDB0000563	CPD-24036	C01198	3-(2-Hydroxyphenyl)propanoate	0.8472397553308594	0.7436071675802041	0.9132613851723238	0.9683487102667984	0.91558823863185	0.8152875089367787	0.7791327636491563	1.171823556781171	1.214246189811505	1.058784598100296	1.13901791895051	1.0569597930071837	1.803372257969337	1.3028282209285171	1.5533803152555068	1.7885704558608246	0.9899740124150296	0.7198620047889785	0.8658373336056923	1.2066019814115003	0.7338857681090344	0.8819854968848942
F7010	171.1016	446.5	MRN020116		2-methylpropyl 2-methyl-3-oxobutanoate	C9H16O3	level3.1	CC(=O)C(C)C(=O)OCC(C)C	DSYKBORERZXQAM-UHFFFAOYSA-N	[M]	[M-H]-	1.81	1		10.9	0.8293	0.81	metAnnotation	[406]	F7010_[M-H]-	1	FALSE			CPD-23609		2-methylpropyl 2-methyl-3-oxobutanoate	1.389594713243982	1.65439775775276	1.805102644370907	1.4639741165690554	1.324823725154502	1.534977666888414	0.2489734144483671	1.3451554381729542	1.2811759315864948	1.565051127151929	1.140927678732268	1.1583232506911278	2.1790024779895805	1.802938126855478	0.5275465349989433	1.6329908781047564	0.6199285964536523	0.3056395184728662	1.7467372664384893	1.615286089357978	0.4732094858632609	0.6524843015743106
F7224	173.0705	421.7	MRN001474		Indole-3-acetaldehyde oxime	C10H10N2O	level3.1	ON=CCC1=CNC2=C1C=CC=C2	ZLIGRGHTISHYNH-UHFFFAOYSA-N	[M]	[M-H]-	1.92	1.5		6.3	0.9999	0.92	metAnnotation	[412]	F7224_[M-H]-	2	FALSE	C02693	HMDB0029739	CPD-13028	C02693	(Indol-3-yl)acetamide	1.4324701619154163	1.055011802468268	1.0336892621944196	0.5483940247685877	1.0771426507426085	0.9286697476087556	1.1212872012042618	0.983601500250888	1.1018995238011562	0.5842953955730493	0.8356225631173355	1.0018938617402833	1.4187504026896742	0.8837149367118264	1.1569191360085596	1.563578110082178	0.7731114586445026	0.819333399716116	0.5415722176340004	1.519162171185577	1.0727242908268757	0.8152879548440883
F7263	173.1168	493	MRN020117		2-methylpropyl 3-hydroxy-2-methylbutanoate	C9H18O3	level3.1	CC(C)COC(=O)C(C)C(C)O	AYLKXZOMVGEAAC-UHFFFAOYSA-N	[M]	[M-H]-	1.9	1.5		1.6	0.8697	0.9	metAnnotation	[418]	F7263_[M-H]-	2	FALSE			CPD-21089		2-methylpropyl 3-hydroxy-2-methylbutanoate	0.2916592443045741	0.3703907131405498	0.4235447222057281	0.7207756863210815	0.3525226134631752	0.3303891297033034	1.5327722027591395	0.2642707281832037	0.5334847495200206	0.6899926766027353	1.2732864240049089	1.297033034459553	0.2390841794826118	1.0230934425905034	0.2135908398155295	0.2666260910872276	1.119900837242444	0.7867753300477011	0.3225065811610553	1.0959266076836292	1.1441868060091442	1.0556380262454723
F7818	179.0545	89.2	MRN013639		Galactofuranose	C6H12O6	level3.1	OCC(O)C1OC(O)C(O)C1O	AVVWPBAENSWJCB-UHFFFAOYSA-N	[M]	[M-H]-	1.59	1.6		29	0.7243	0.59	metAnnotation	[426]	F7818_[M-H]-	9	FALSE	C21066	HMDB0248203	CPD-16933	C21066	Galactofuranose	0.9946226788904512	0.6796553198701952	1.2151502719421254	2.6518927938962547	0.8837788369239532	0.9902472647990216	0.4584280690841891	0.6383809458283443	0.7777079705767888	0.6501934625032278	1.574526377766592	0.8505497300396376	0.6483851321801215	0.8239666140947989	1.0197630367970143	0.6074119986815094	1.110752847288931	1.047964196131929	0.742531798180941	0.7084870715748873	0.9529685552452442	1.076138296099758
F9097	190.0706	90.2	MRN010522		2-Amino-3,7-dideoxy-threo-hept-6-ulosonic acid	C7H13NO5	level3.1	CC(=O)C(O)C(O)CC(N)C(=O)O	IFMHGOADXGYWMO-UHFFFAOYSA-N	[M]	[M-H]-	1.83	1.5		8.2	0.839	0.83	metAnnotation	[463]	F9097_[M-H]-	13	FALSE	C16850		CPD-10792	C16850	2-Amino-3,7-dideoxy-threo-hept-6-ulosonic acid	0.8353932760459135	1.0646059399109329	1.6204305965000314	1.130477325471994	0.7981770996675657	1.315117136047168	0.8929451797026908	0.5392225428087561	0.8267884024336699	1.156090447218215	1.5538974785172175	0.9128528194191808	0.5603085993853102	0.6467203474879257	0.9827471304020572	1.5507534654707396	1.322939534591984	1.3255668632001505	0.1664186476823684	0.7120554475318321	1.854763846202095	1.4841309665684
F10811	204.0652	379.7	MRN002655		5-Methoxyindoleacetate	C11H11NO3	level3.1	COC1=CC=C2NC=C(CC(=O)O)C2=C1	COCNDHOPIHDTHK-UHFFFAOYSA-N	[M]	[M-H]-	1.86	1.4		9.9	0.9226	0.86	metAnnotation	[499]	F10811_[M-H]-	7	FALSE	C05660	HMDB0004096	CPD-12020	C05660	3-Indolehydracrylic acid	1.1751267481213508	0.8460522623314296	1.2223904894212625	0.8984200255862851	1.1596782938528536	0.8324468460966783	0.4664086353599947	1.0378984790225438	1.4242740401946496	1.0706536795594834	1.2460458018280982	0.6423765948526389	2.489707498468434	1.800318179789078	1.2575838569967588	1.1916218936587692	0.8392981201505566	0.881980512160888	0.8704085842143433	1.2560091093096974	0.7868783139521972	0.9767617041102934
F11322	209.0442	450.4	MRN002622		5-Hydroxyferulic acid	C10H10O5	level3.1	COC1=CC(C=CC(=O)O)=CC(O)=C1O	YFXWTVLDSKSYLW-UHFFFAOYSA-N	[M]	[M-H]-	1.96	1.3		2.5	0.9995	0.96	metAnnotation	[512]	F11322_[M-H]-	1	FALSE	C05619	HMDB0011714	5-HYDROXY-FERULIC-ACID	C05619	3-methoxy-4-hydroxyphenylpyruvate	0.9841614471026644	0.990169063401766	1.0120248601884263	1.023189363905114	0.9959497019677336	0.9212821966309852	0.9160179469951562	1.0018610423646062	0.9047688371825704	0.9624054271601322	0.8884159375712041	1.0662427804013772	1.0509839251335245	0.9472037539433004	0.9904683939341512	1.0873972218275558	1.036397834200643	0.9486134665480626	1.05726753235235	1.0512447453050182	0.9362901510627256	1.0393508786926549
F11345	209.0653	102.3	MRN012646		Coriose	C7H14O7	level3.1	O=C(C(O)CO)C(O)C(O)C(O)CO	INYHXAFWZQXELF-UHFFFAOYSA-N	[M]	[M-H]-	1.62	1.4		26.4	0.7189	0.62	metAnnotation	[513]	F11345_[M-H]-	10	FALSE	C19612	HMDB0254327		C19612	1,2,3,5,6,7-Hexahydroxyheptan-4-one	0.8083634999517746	1.3199514996458304	0.6495181621489465	0.0288697217673462	1.0205471107433397	1.057355590636064	1.1888158570649023	0.6959803118137585	1.0616945259299666	0.274862311962967	0.006532498447733	0.9468843465467204	0.5619820312232332	0.638946338824271	0.6987919132449766	1.457421414971236	0.6968421966207589	0.3549275506625817	0.9878839300616208	0.5191691346011502	1.2852753114751594	0.92522537732359
F11653	211.1326	606.7	MRN029661		Dihydrojasmonic acid	C12H20O3	level3.1	CCCCCC1C(=O)CCC1CC(=O)O	PQEYTAGBXNEUQL-UHFFFAOYSA-N	[M]	[M-H]-	1.95	1.3		2.6	0.9913	0.95	metAnnotation	[521]	F11653_[M-H]-	1	FALSE	C08482	HMDB0029388		C08482	Cucurbic acid	0.2559447881425105	0.4114701958422229	0.2492054288657588	0.4098985043035751	1.4354317366853746	0.1340486256142938	1.238371340272344	0.4067303524484499	0.2050607116520212	0.3299674065400832	1.0237881593983438	1.071524349397387	0.9136661731675326	1.2059309964366736	1.6159938753567549	1.4599370647872418	1.642293813997737	1.097565341724695	1.0786577574123382	1.3007008438272265	1.0226240268403484	1.2570244816851777
F12902	221.0807	496.4	MRN014412		(3-methylbenzyl)succinate	C12H14O4	level3.1	CC1=CC(CC(CC(=O)O)C(=O)O)=CC=C1	OHQFGTDAUDLCBG-UHFFFAOYSA-N	[M]	[M-H]-	1.97	1.2		0.8	0.9971	0.97	metAnnotation	[544]	F12902_[M-H]-	3	FALSE	C20225	HMDB0002056	3-METHYLBENZYLSUCCINATE	C20225	(3-methylbenzyl)succinate	0.2626160772183042	0.0987102358931081	0.189099212862271	0.1686435603322298	1.5155426348171153	0.9438144377875752	1.064181044780287	0.1433943414198264	1.008159922061885	1.2643256274297487	1.2321730524003511	0.1278501552867297	1.26598553552979	1.2016369486235172	1.1501735922583127	1.0303654590188858	1.124654444365155	1.3053734482961896	1.034560217432448	1.2636771773495457	1.2616604665737945	0.9244757327641038
F13744	227.1275	496	MRN017900		11-hydroxy-traumatin	C12H20O4	level3.1	O=CC(O)C=CCCCCCCCC(=O)O	DMYGZRAMOOAKJO-UHFFFAOYSA-N	[M]	[M-H]-	1.74	1.4		10.7	0.7113	0.74	metAnnotation	[567]	F13744_[M-H]-	3	FALSE			CPD-19336		11-hydroxy-traumatin	0.398520403039534	0.1814180028788538	0.4155558531115054	1.9223044220533592	2.0117363505506645	2.102058715227798	1.0734810698624175	2.0093663174103704	0.5839989287985806	2.0724835135406554	1.5254309911960633	2.31604458875908	1.8692063066983564	1.905202021892679	0.4393063970809761	0.6029424563987548	0.976450306296656	1.129384393934322	0.8416831252301409	1.165594349412513	0.6386168111672748	1.324152244501724
F16136	243.1954	786.4	MRN008202		2S-Hydroxytetradecanoic acid	C14H28O3	level3.1	CCCCCCCCCCCCC(O)C(=O)O	JYZJYKOZGGEXSX-UHFFFAOYSA-N	[M]	[M-H]-	1.96	1.1		2.3	0.9861	0.96	metAnnotation	[620]	F16136_[M-H]-	1	FALSE	C13790	HMDB0002261	CPD-8471	C13790	2S-Hydroxytetradecanoic acid	3.1582025665242743	4.596597030272047	3.302177473160672	4.42947545974173	3.1457829689770005	2.508204155077449	2.9783523526472515	3.260467843351327	1.6765619088054946	2.605438050758606	2.4097918417685507	1.8942659006952087	0.6464544937281033	1.354573733417671	0.8975527616274872	1.6870030355807029	0.9469134411816524	0.9287721639271344	0.8717835408561435	1.9318337391364624	0.8293518414219573	1.2574235978129955
F19002	261.1234	409.6	MRN024943		Phenylalanylproline	C14H18N2O3	level3.1	NC(CC1=CC=CC=C1)C(=O)N1CCCC1C(=O)O	WEQJQNWXCSUVMA-UHFFFAOYSA-N	[M]	[M-H]-	1.94	1		2.4	0.9447	0.94	metAnnotation	[654]	F19002_[M-H]-	2	FALSE		HMDB0011177			Phenylalanylproline	0.7944742792849326	0.5768054482161848	0.6395048517395584	0.7056743444591967	1.065106007261646	0.3518441454354896	0.4908634929442254	1.2725979650657138	0.9728712125715872	0.8279773739615603	0.8994753031373922	0.5467019840719383	1.1536725477632677	1.7718724610110377	1.304920877122292	1.6966138006504214	0.9931236747716148	1.0344036444743894	0.9019281453738384	5.957667554005465	1.3121296791708776	0.8449006642930904
F20539	269.2112	783.6	MRN012648		16-Oxopalmitate	C16H30O3	level3.1	O=CCCCCCCCCCCCCCCC(=O)O	NKVUEIHJDGURIA-UHFFFAOYSA-N	[M]	[M-H]-	1.94	1		1.5	0.9318	0.94	metAnnotation	[670]	F20539_[M-H]-	2	FALSE	C19614	HMDB0304028	CPD-10512	C19614	16-Oxopalmitate	1.6477113563785086	1.1233609854337854	0.6102037490927924	1.218931160853624	1.7946094869642235	1.451466265563662	1.1415337913172376	1.8526690613667924	1.4118780148480532	0.7549027700142715	1.1895874595151268	0.9874507050023972	3.94273248143138	1.004712561141621	1.1656504373627965	1.868452014118438	1.539076536457877	1.283472591746111	1.7004472207265444	0.8066139228190344	0.6522973254429975	0.7653029934321807
F23188	284.2219	763.4	MRN025563		Myristoylglycine	C16H31NO3	level3.1	CCCCCCCCCCCCCC(=O)NCC(=O)O	DYUGTPXLDJQBRB-UHFFFAOYSA-N	[M]	[M-H]-	1.97	1.2		0.3	0.9863	0.97	metAnnotation	[704]	F23188_[M-H]-	2	FALSE		HMDB0013250			Myristoylglycine	0.760884905793522	1.0948367112047674	0.7542285240133444	0.9008331731389264	1.05911538620641	1.8244593742928128	0.8082424280767668	1.2299998296667063	0.7408792604615059	0.4632262585805397	0.840772437153098	0.8643453483194187	1.2163914161753362	1.0327429256933174	1.021802661579379	2.607716341532853	1.19342927153317	1.7983046970622374	0.8583800330446589	0.9992091668511944	0.8437240697977171	0.7482851087334746
F27099	307.15	100.4	MRN030479		1-[(5-Amino-5-carboxypentyl)amino]-1-deoxyfructose	C12H24N2O7	level3.1	NC(CCCCNCC1(O)OC(CO)C(O)C1O)C(=O)O	ZAWLGBRDVQURAK-UHFFFAOYSA-N	[M]	[M-H]-	1.87	1.1		11.5	0.9686	0.87	metAnnotation	[756]	F27099_[M-H]-	4	FALSE	C16488	HMDB0034879	CPD-21707	C16488	1-[(5-Amino-5-carboxypentyl)amino]-1-deoxyfructose	1.5264741903686037	0.9349092028535168	1.4031429730218377	1.6875080237944096	1.826881499273472	1.6009403331768184	0.8727418432715848	1.3100758423484875	1.2316432242304598	0.955370156237992	1.0654723854868495	0.8739026003535134	0.4704913160888572	0.7999744127026716	0.9322012138862618	1.8072676808890875	1.9863050210184543	1.481987830930156	0.28212216424113	1.0124587038345851	1.7392121333542414	2.004448014030368
F35390	356.2794	808.7	MRN021292		N-palmitoyl-threonine	C20H39NO4	level3.1	CCCCCCCCCCCCCCCC(=O)NC(C(=O)O)C(C)O	JOIXCEREMHWULC-UHFFFAOYSA-N	[M]	[M-H]-	1.88	1.2		11.8	0.9996	0.88	metAnnotation	[869]	F35390_[M-H]-	1	FALSE		HMDB0240813	CPD-25800		5-Methyldodecanoylcarnitine	1.2552532676951025	1.106933168996202	0.9643083060402652	0.2467406083110827	0.9398256162415972	0.9877027957743778	1.344983877790664	1.0122972042256222	2.0125571765495907	0.6618907445927418	0.5858036994575002	1.667106194014235	1.6455940126048834	0.6806570626871477	0.5213643806514163	1.5478625353310238	0.6246878294001825	0.7399150515521193	0.909798661852096	1.091691121477126	1.2149481972685696	0.5169107316635723
F36862	366.2634	781.6	MRN039236		N-Linoleoyl Serine	C21H37NO4	level3.1	CCCCCC=CCC=CCCCCCCCC(=O)NC(CO)C(=O)O	UQQXKOPWRCINAH-UHFFFAOYSA-N	[M]	[M-H]-	1.94	1.6		3.8	0.9958	0.94	metAnnotation	[885]	F36862_[M-H]-	4	FALSE		HMDB0013331			3, 5-Tetradecadiencarnitine	1.9340681552079064	1.0928997103761469	0.7477219546950782	0.4528337765084298	1.0426864982991837	0.7033533099983319	2.119498897885192	1.1591129103155602	1.3160890218475054	0.7523561386374539	0.7302428715285028	1.2937746422815424	1.2225390253834096	0.6962619465308902	0.7423322082779944	1.0536529431156028	0.944647125604844	0.924772562124658	0.9588327183500956	1.001898262214737	1.290860113137136	0.588220052766312
F46382	431.315	770.9	MRN010840		3beta,7alpha-Dihydroxy-5-cholestenoate	C27H44O4	level3.1	CC(CCCC(C)C1CCC2C3C(O)C=C4CC(O)CCC4(C)C3CCC12C)C(=O)O	GYJSAWZGYQXRBS-UHFFFAOYSA-N	[M]	[M-H]-	1.97	1.6		0.6	1	0.97	metAnnotation	[992]	F46382_[M-H]-	4	FALSE	C08899	HMDB0012454		C08899	3beta,4beta-dihydroxycholest-5-en-26-oate(1-)	0.624464388584596	0.9697616152010314	1.2591577436197547	0.8763494298698805	1.0004443997403096	0.7199742138422289	0.0284086648805332	1.4298232459469098	0.6584980020299741	0.5314252795786432	0.2086150455829774	0.8321462861531991	0.0756119640456835	0.6143538372911733	0.5924543484423149	1.136766306087179	0.667377310009967	0.8427240972558773	0.0812021653057305	0.9522380007498102	1.26355556368358	0.8935045400096927
F46897	435.3101	789.5	MRN024256		Varanic acid	C26H44O5	level3.1	CC(CCC(O)C(O)C(=O)O)C1CCC2C3CCC4CC(O)CCC4(C)C3CCC12C	NRDKNLGDNLHWHG-UHFFFAOYSA-N	[M]	[M-H]-	1.93	1.5		5.7	1	0.93	metAnnotation	[1003]	F46897_[M-H]-	2	FALSE		HMDB0002195			Varanic acid	0.9125278108047468	1.3722569267514253	0.1600203823579368	1.0441303212737716	1.026142680699459	0.8751559606863738	0.6705103767590793	0.9295047212838368	0.9902407928150092	0.7030466592434622	0.9874979816852352	1.452238809099926	0.1029057441762444	0.7168634654621784	0.5047779014978516	0.8004416177552984	1.948878446075872	0.813398674307954	1.0042714879750378	0.7864172134464847	0.86193678533309	0.6980978562876009
F1226	97.0404	97.3	MRN000263	L0299	Dihydrouracil	C4H6N2O2	level2	C1CNC(=O)NC1=O	OIVLITBTBDPEFK-UHFFFAOYSA-N	[M]	[M-H2O+H]+	2.6	8.3			0.9783	0.6	MS1+ExpMS2 Match	[4]	F1226_[M-H2O+H]+	2	FALSE	C00429	HMDB0000076	DI-H-URACIL	C00429	5,6-Dihydrouracil	1.4414749255014536	0.372545099853553	0.4974667761983519	2.073421596199664	0.3695915694603318	0.6954134213958368	1.254308028721102	0.3961150556280099	1.3557603860809757	1.1937226322576884	1.3566453978477389	1.0382333279903242	0.9388328682486832	0.411838757094666	0.2773877785954201	0.4375357465519376	1.476897253936219	1.096059181718166	1.277766874193995	1.181598175969574	1.4998321961224326	0.4650865476389971
F1575	100.0762	391.5	MRN025003	S0467	2-Piperidone	C5H9NO	level2	O=C1CCCCN1	XUWHAWMETYGRKB-UHFFFAOYSA-N	[M]	[M+H]+	2.65	4.9			0.9573	0.65	MS1+ExpMS2 Match	[17]	F1575_[M+H]+	1	FALSE		HMDB0011749			2-Piperidinone	1.239543564693836	1.0009548317407466	0.8939656883694308	1.291234120227227	0.8392584180609268	0.7989559243874256	0.7703867987046529	0.7687964644925032	1.0319218402364752	0.6157905653171998	1.013339644388905	0.6757337512505917	1.154039066124546	1.202855820083448	1.025293289691127	0.9990451682592532	1.2645259412950445	1.1126921569543011	1.2442321049568787	1.1286315106127618	0.8354726748908385	0.8499777173557238
F1582	100.0765	161.5	MRN000265	S0248	5-Aminopentanoic acid	C5H11NO2	level2	C(CCN)CC(=O)O	JJMDCOVWQOJGCB-UHFFFAOYSA-N	[M]	[M-H2O+H]+	2.58	8			0.9173	0.58	MS1+ExpMS2 Match	[19]	F1582_[M-H2O+H]+	2	FALSE	C00431	HMDB0002141	5-AMINOPENTANOATE	C00431	4-Methylaminobutyrate	2.0830711088915868	1.421973095989039	1.4143734002397814	1.1647496231477814	0.8439541632468293	1.3228064571751976	1.5687259716941646	1.8144882983872448	1.1356894539135505	1.0932609075974722	1.496281403127898	1.7930292233704734	1.7331500314445576	1.6875578703622771	1.084539220809878	1.2432582295308656	0.9379120673960984	0.7917485061912285	1.4752313800601649	1.5413541731200149	1.9095785422395437	0.3966769039200602
F1896	104.071	93.9	MRN001195	S0148	2-Aminobutyric acid	C4H9NO2	level2	CCC(C(=O)O)N	QWCKQJZIFLGMSD-VKHMYHEASA-N	[M]	[M+H]+	2.68	4			1	0.68	MS1+ExpMS2 Match	[27]	F1896_[M+H]+	4	FALSE	C01205	HMDB0000452	CPD-17880	C01205	2-Amino-2-methylpropanoate	1.2523174209765957	0.9118553388476014	1.1118444485012884	1.1350272074521537	1.2966715129584598	1.4324363177792532	0.6974737421650008	1.4684218757069518	1.053105037653241	1.0787923132042556	1.2610546221891594	1.748731037907875	1.7025739885919675	0.8503819644290775	1.0123022113190157	1.253427828570166	1.1931503535942878	1.2430199851007435	0.9045659749806132	1.1634226674930002	1.0026713572317687	0.931317097948932
F2619	112.0762	463.2	MRN001930	L1355	Cycloleucine	C6H11NO2	level2	C1CCC(C1)(C(=O)O)N	NILQLFBWTXNUOE-UHFFFAOYSA-N	[M]	[M-H2O+H]+	2.59	4.1			0.8073	0.59	MS1+ExpMS2 Match	[33]	F2619_[M-H2O+H]+	2	FALSE	C03969	HMDB0062225	CPD-19526	C03969	1-Aminocyclopentanecarboxylate	0.8486834022026836	1.1924666603436618	0.9910721656113934	1.032233315254646	1.1146965214636622	1.0662854183610186	0.9548191729771568	1.090105542107131	0.9008760116849938	1.1426698717112016	1.1991656858785562	0.8777636478887194	0.8570727060569717	0.92787027048384	1.078608625781552	1.2142608691094632	1.2026301012866778	1.0220043596480874	0.9498227223600438	1.125920090454584	1.1124934145164167	0.947378118283802
F2767	114.0552	69.8	MRN000573	S0051	4-Hydroxyproline	C5H9NO3	level2	C1[C@H](CN[C@@H]1C(=O)O)O	PMMYEEVYMWASQN-DMTCNVIQSA-N	[M]	[M-H2O+H]+	2.62	2.6			0.8359	0.62	MS1+ExpMS2 Match	[34]	F2767_[M-H2O+H]+	4	FALSE	C01015	HMDB0000725	4-HYDROXY-L-PROLINE	C01015	cis-4-Hydroxy-proline	1.140340768274999	1.7813492822926782	1.4356566678470355	1.832784593152503	1.5977526214780409	1.8682288775852056	1.3846560040450822	0.6370987661752429	0.996793907136639	1.3964495936029253	1.0210556817337395	1.18480013915348	0.9415102885151468	1.2022416496495631	0.8230517371144999	1.3885570340382198	1.0044963345595057	0.6593878160168478	1.09731818198801	1.6277557225415769	0.8903975380793582	1.6662558207211653
F2771	114.0556	16.7	MRN000264	L0316	5-Aminolevulinic acid	C5H9NO3	level2	C(CC(=O)O)C(=O)CN	ZGXJTSGNIOSYLO-UHFFFAOYSA-N	[M]	[M-H2O+H]+	2.64	5.4			0.9586	0.64	MS1+ExpMS2 Match	[35]	F2771_[M-H2O+H]+	6	FALSE	C00430	HMDB0001149	5-AMINO-LEVULINATE	C00430	5-Aminolevulinate	7.4204925427110116	0.61291881430496	4.298784738090791	5.55151112930339	3.542792479523751	2.08042744791025	4.0508256071342	2.520749663199978	6.276087397121999	3.948994368783109	2.56469779400953	4.6595696907798265	0.6654469008436891	1.76705559286739	1.4459816478760734	4.0687131656022855	6.872765495781555	3.191291285324262	3.159713948488473	5.150788648547686	5.235591118811921	0.7781137609137116
F2937	116.0709	137.5	MRN000102	S0088	Proline	C5H9NO2	level2	C1C[C@H](NC1)C(=O)O	ONIBWKKTOPOVIA-BYPYZUCNSA-N	[M]	[M+H]+	2.72	2			0.9984	0.72	MS1+ExpMS2 Match	[39]	F2937_[M+H]+	2	FALSE	C00148	HMDB0000162	D-PROLINE	C00148	Proline	1.9335154166456945	0.9476774320065048	0.7210342216682569	1.6083553563397304	1.5031054107771022	1.2349251777039678	0.9949511705342908	1.0928850399968104	2.1211627966972078	0.8789040435556705	0.983428758844156	0.5411427464253995	1.997965115702192	1.9013988104419448	1.389811723365422	1.0498176370590506	0.978650537689694	1.147921809352115	0.9082884078435278	1.2099365748240098	1.0431224266277137	1.5242785266712453
F3082	118.0865	90.1	MRN009938	L1101	4-(Methylamino)butanoic acid	C5H11NO2	level2	CNCCCC(=O)O	AOKCDAVWJLOAHG-UHFFFAOYSA-N	[M]	[M+H]+	2.62	1.9			0.8016	0.62	MS1+ExpMS2 Match	[52]	F3082_[M+H]+	2	FALSE	C15987		CPD-124	C15987	4-Methylaminobutyrate	0.82060858657904	0.8962802455086218	0.7835445891837918	0.698398828509053	0.8825389542262209	0.6995265755758785	1.0484748261811667	0.6977594027273242	1.5190062280151244	0.8721001650868048	0.8397639306832554	0.9805534424071672	0.8311976936586091	0.9256738828516762	0.9290610713110484	0.9574243739532032	0.9841111157770344	0.9735080750665834	0.8295158103139261	0.7533113896581719	0.7023328281374762	1.3543016342267682
F3248	120.0657	87.7	MRN000174	S0107	Homoserine	C4H9NO3	level2	C(CO)[C@@H](C(=O)O)N	UKAUYVFTDYCKQA-VKHMYHEASA-N	[M]	[M+H]+	2.73	1.2			0.9994	0.73	MS1+ExpMS2 Match	[61]	F3248_[M+H]+	5	FALSE	C00188	HMDB0000167	CPD-10303	C00188	Homoserine	0.6504872002888421	0.5150056960678814	0.7623849200078743	0.6501940657610044	0.8107175235853845	0.8322243178180772	0.9713330652657708	0.8302742807859117	0.6060998575210607	0.5785764398626765	0.8655591702499738	1.019335237319242	0.6617078581460613	0.6130714164648804	0.7978565151452288	1.0317149710584137	0.8458935014066926	0.7016285545802918	0.5223806805090753	0.8000906934946094	0.685739923852334	0.6723940544615594
F3646	125.0712	299.2	MRN002926	S0665	Ectoine	C6H10N2O2	level2	CC1=NCC[C@H](N1)C(=O)O	WQXNXVUDBPYKBA-YFKPBYRVSA-N	[M]	[M-H2O+H]+	2.69	2.7			0.9743	0.69	MS1+ExpMS2 Match	[67]	F3646_[M-H2O+H]+	1	FALSE	C06231	HMDB0240650	ECTOINE	C06231	Ectoine	0.2482878702460254	0.1912192545754163	0.2032649865784895	0.7900228635220982	2.0245631771772645	0.97259631611229	1.7990799423654524	1.194082696091816	1.9173094869204967	0.9722076641303043	1.1861962221415716	1.343747801435409	1.0422641984269825	1.8867559863717664	0.8569757606994743	1.185217463800973	1.1386052600667529	0.9130953712912636	0.9017686764478448	0.7638716059973898	0.7276166366602955	0.8248645529246992
F4330	132.102	69.5	L1162	L1162	4-Dimethylamino-butyric acid	C6H13NO2	level2	CN(C)CCCC(=O)O	OXOWTLDONRGYOT-UHFFFAOYSA-N	[M]	[M+H]+	2.68	0.7			0.8845	0.68	MS1+ExpMS2 Match	[86]	F4330_[M+H]+	4	FALSE						0.9870966949946162	0.9873639574484504	1.0371284367952356	1.4396846162749506	0.8795908990470445	0.9069898601607084	0.8138015453521937	0.388855646708498	0.5784296051039413	1.2597829632461517	0.8395134560682957	1.0189872085804577	1.5286728419959803	0.4680119812144658	1.0925573369155388	0.7864345014082136	1.6123193260216124	1.8119047535538544	0.3813309109019932	0.6151105000473497	0.4194428174092377	1.0743564832189345
F4400	133.0609	86.4	MRN001343	S0224	3-Ureidopropionic acid	C4H8N2O3	level2	C(CNC(=O)N)C(=O)O	JSJWCHRYRHKBBW-UHFFFAOYSA-N	[M]	[M+H]+	2.7	0.9			0.9354	0.7	MS1+ExpMS2 Match	[87]	F4400_[M+H]+	3	FALSE	C00152	HMDB0000026	3-UREIDO-PROPIONATE	C00152	3-Ureidopropionate	0.8838632970192999	0.6105266917362532	0.9498705045254292	0.7887023263101623	0.6208026876071449	0.6955561392836734	0.9016362052756732	0.7855640196132647	1.1267203082084465	1.0448565872181976	0.8442399859905252	0.6790788770299914	0.8143177754428653	0.9148037291009972	0.8736992847794429	1.3487776272373684	1.000282954524507	0.6306607034231045	0.5818047337278106	1.3033173422551567	0.4361815425169127	0.947343960257332
F5887	146.1175	94.6	MRN001075	L0265	Acetylcholine	C7H16NO2	level2	CC(=O)OCC[N+](C)(C)C	OIPILFWXSMYKGL-UHFFFAOYSA-N	[M]	[M]+	2.66	0.4			0.8327	0.66	MS1+ExpMS2 Match	[97]	F5887_[M]+	3	FALSE	C01996	HMDB0000895	ACETYLCHOLINE	C01996	Acetylcholine [M]	0.833071649029135	0.6420368163628837	0.7719075721990382	0.8713823845650686	1.1239199390394878	1.266548551737656	0.8809564440529457	0.8376970408753814	1.0008181257086477	0.9606101473718388	1.027126685886396	0.3594774490669861	1.4652456395892783	0.9335908685392718	0.922083505325092	1.3186446713267015	0.9866371929322644	1.1595479997167073	1.2119347101663114	0.8599031042468913	1.0517352691925856	0.845815903147606
F6176	149.0452	17.5	MRN000391	S0397	Arabinono-1,4-lactone	C5H8O5	level2	C([C@H]1[C@@H]([C@H](C(=O)O1)O)O)O	CUOKHACJLGPRHD-YVZJFKFKSA-N	[M]	[M+H]+	2.66	4.9			0.9823	0.66	MS1+ExpMS2 Match	[114]	F6176_[M+H]+	10	FALSE	C00652	HMDB0000426	CPD-13413	C00652	Arabinono-1,4-lactone	6.660134547407466	7.208028112553023	2.2093578943903407	2.8590913743649264	10.12885761864887	13.21420129442921	5.340172082517721	7.531821196875802	4.859852538061567	2.8206048094903764	2.9408524402105467	7.073010839818782	5.755088365784249	2.8707703671036597	2.4778160013022754	5.6948617392139536	4.574313340611285	5.750619685551012	3.605840758963176	3.0515674876682914	3.973415185486304	2.506471469663704
F6179	149.0597	823.1	MRN000260	S0215	trans-Cinnamic acid	C9H8O2	level2	C1=CC=C(C=C1)/C=C/C(=O)O	WBYWAXJHAXSJNI-VOTSOKGWSA-N	[M]	[M+H]+	2.74	0.3			0.9888	0.74	MS1+ExpMS2 Match	[117]	F6179_[M+H]+	2	FALSE	C00423	HMDB0000567	CPD-674	C00423	trans-Cinnamate	0.9027268978103687	0.9437652286852076	0.6025532195705946	0.7712370321587931	0.767777756187311	0.5337887717661673	0.916939721836633	0.6084130179746158	0.972516896620669	0.9601706624005438	1.0668205119727057	1.0939325546108327	0.5678238186619842	0.9077335084623144	0.8554763453868307	0.8053657847482543	0.922946170514059	0.8703220538714206	1.0007393948710646	0.836644607230428	1.0434608042543974	1.0812082187797047
F6194	149.0827	7.8	MRN000259	S0218	Mevalonic acid	C6H12O4	level2	CC(O)(CCO)CC(O)=O	KJTLQQUUPVSXIM-UHFFFAOYSA-N	[M]	[M+H]+	2.54	12.1			0.9767	0.54	MS1+ExpMS2 Match	[121]	F6194_[M+H]+	5	FALSE	C00418	HMDB0000227	CPD-350	C00418	Mevalonate	3.2238299809124404	4.6762514039981244	2.491904359410303	5.10314943702747	2.3708463184014774	2.9431959757319737	5.448521307833416	3.370056011239006	5.44734214559205	2.4290515013048224	1.891391103747485	2.788211103495545	4.975474044904398	0.4664555188406791	4.474928553300095	2.569124824132392	0.043428689905318	2.9311652167376607	5.100759310270627	6.359869577634823	5.104048574050046	2.9859332759378003
F6826	155.0816	99.3	MRN014737	S0169	Glycylproline	C7H12N2O3	level2	C1CC(N(C1)C(=O)CN)C(=O)O	KZNQNBZMBZJQJO-UHFFFAOYSA-N	[M]	[M-H2O+H]+	2.73	0.4			0.9723	0.73	MS1+ExpMS2 Match	[127]	F6826_[M-H2O+H]+	4	FALSE		HMDB0000721	CPD-10814		glycyl-proline	0.8312781876569737	0.755913461201398	0.5145428195318908	1.2685673383907667	1.2165382944833736	0.6896575899726474	1.389504384663177	0.8496314425770541	1.0482735273978434	0.8756526415980626	2.2629756283704583	1.0309505439639812	0.8653352371877928	1.4652009613641517	1.0824941650778028	1.7811057023156402	0.7924724078539672	0.2883544935160668	0.8473218449938855	0.6252953350335373	0.6235953536959403	1.5637304374447265
F9347	176.103	88.5	MRN000205	S0063	Citrulline	C6H13N3O3	level2	C(C[C@@H](C(=O)O)N)CNC(=O)N	RHGKLRLOHDJJDR-BYPYZUCNSA-N	[M]	[M+H]+	2.75	0.1			0.9996	0.75	MS1+ExpMS2 Match	[149]	F9347_[M+H]+	5	FALSE	C00327	HMDB0000904	L-CITRULLINE	C00327	Citrulline	0.6987976282352666	0.7899167422659508	0.8256386164498308	0.6737499398347436	0.9104036388679084	0.6074055515282707	1.222667907733308	0.7275192862817542	0.5535531175485444	0.4977685324088046	1.1489709133241472	0.5679169205198205	1.4389697365557874	0.7042969614303647	0.8332720547528539	0.9726868952476676	1.5133232871843705	1.1557974508964577	0.9875842702489716	0.5395080303002296	0.6541795316608338	0.535312109898086
F10801	187.1078	144.7	MRN026364	L1186	Prolylalanine	C8H14N2O3	level2	CC(C(=O)O)NC(=O)C1CCCN1	FELJDCNGZFDUNR-UHFFFAOYSA-N	[M]	[M+H]+	2.74	0.4			0.9999	0.74	MS1+ExpMS2 Match	[161]	F10801_[M+H]+	5	FALSE		HMDB0029010			Prolyl-Alanine	0.8862345739971776	1.358455393538286	1.4127234813047207	0.71582399251358	1.2919198851564857	0.5563743896575167	1.8475156831495103	1.4624665336178715	1.5294022828904603	0.7136123444340273	0.6368228087059981	0.985811721610446	0.854099135862753	1.0096965756145588	1.4040452936372645	2.346528762245717	1.06282861605456	0.6787033289644308	0.5694171681700783	1.118761596476089	0.9368656685602448	0.3365433863364376
F11138	190.0839	519.2	MRN016596	L0200	3-Phenylpropionylglycine	C11H13NO3	level2	OC(=O)CNCCC(=O)C1=CC=CC=C1	XHSURMJJKAFELI-UHFFFAOYSA-N	[M]	[M-H2O+H]+	2.47	12.1			0.8359	0.47	MS1+ExpMS2 Match	[169]	F11138_[M-H2O+H]+	1	FALSE		HMDB0002042	CPD-16823		2-[(3-oxo-3-phenylpropyl)amino]acetate	0.1228597427961934	1.0939022249150552	0.978868528164012	0.2338390427896526	0.2430287945708813	1.5681734674088788	0.7061875106862249	1.598124502982963	0.7029180135613214	0.9471126824403951	1.7096876581417846	0.7421547330939618	1.8450273050976016	0.5192556305647261	2.0795745935792	1.6077223107720588	1.2398462790134592	1.1665256371858823	1.0563780553996849	0.6410858237257717	1.3643047384299023	1.3238764402736132
F12135	197.1291	404.7	MRN026376	L1266	Pro-Val	C10H18N2O3	level2	CC(C)C(C(=O)O)NC(=O)C1CCCN1	AWJGUZSYVIVZGP-UHFFFAOYSA-N	[M]	[M-H2O+H]+	2.69	3.8			1	0.69	MS1+ExpMS2 Match	[175]	F12135_[M-H2O+H]+	2	FALSE		HMDB0029030			Prolyl-Valine	0.9359523562227456	0.9994074669657552	0.8104551522759982	1.0284471532400243	0.8930503791309085	0.8092241375393388	0.886037127675798	1.040323412068744	0.9260156687518276	1.0369457369907191	0.8317132588081773	0.83121307107779	1.1385044527651211	1.0808372103322044	0.9198140064467646	1.003101791082925	0.9700239976198846	0.9200281349198808	0.9317808827046332	1.1064695276816088	1.083872766217976	0.7388557360928645
F13978	211.1447	450.2	MRN018488	L1466	Cyclo(Leu-Pro)	C11H18N2O2	level2	CC(C)CC1C(=O)N2CCCC2C(=O)N1	SZJNCZMRZAUNQT-UHFFFAOYSA-N	[M]	[M+H]+	2.68	2.9			0.9553	0.68	MS1+ExpMS2 Match	[189]	F13978_[M+H]+	1	FALSE		HMDB0034276	CPD-20369		cyclo(leucyl-prolyl)	1.1375553226605322	1.3173489003679937	0.8514263231436421	0.4494340158678552	1.2055566325192348	0.57399787487849	1.8456154073887936	1.6875261508789392	1.07871915602719	0.8811934950560335	0.6580187004129524	0.8725367776585174	1.3898693165130098	1.0988517874250283	1.0573799216100668	1.7509034579285243	0.9543436419463264	1.0651182377196644	0.8126742659411655	1.2658415431954504	1.0950076521720378	0.5793779530715225
F16440	229.1183	98.8	MRN018480	L1060	Prolylhydroxyproline	C10H16N2O4	level2	C1C[C@H](NC1)C(=O)N2C[C@@H](C[C@H]2C(=O)O)O	ONPXCLZMBSJLSP-CSMHCCOUSA-N	[M]	[M+H]+	2.75	0.2			0.999	0.75	MS1+ExpMS2 Match	[199]	F16440_[M+H]+	5	FALSE		HMDB0006695	CPD-20360		prolyl-trans-4-hydroxy-proline	1.7809218594259777	1.769026878660081	0.9957529009493152	1.3721817624756456	1.372007274045796	2.05809134675142	0.8254162506996559	1.6782602775189392	4.775892254186258	0.962218821474744	2.1691651076975207	1.6919109095644835	0.8623387624780207	1.5108367290227935	0.7997252836426597	0.7939625736568389	1.7993701316025938	0.952234663187454	0.9548518312972392	0.7650316953007669	1.2935957837768512	0.8724320156184562
F16543	230.0634	138.8	MRN002779	S0691	N2-Succinyl-glutamate	C9H13NO7	level2	C(CC(=O)O)[C@@H](C(=O)O)NC(=O)CCC(=O)O	JCNBNOQGFSXOML-YFKPBYRVSA-N	[M]	[M-H2O+H]+	2.48	10.9			0.8322	0.48	MS1+ExpMS2 Match	[219]	F16543_[M-H2O+H]+	3	FALSE	C05931		N2-SUCCINYLGLUTAMATE	C05931	N-Succinyl-glutamate	1.068207358628486	1.0086433502777274	0.6225236545059609	0.287141509654238	0.7999112505659955	0.1928378625820477	0.692279324320082	0.7234461950411812	0.611433773695423	0.7433348270140139	0.616411964505142	0.7647915444043784	0.6148840978643494	0.974009174126412	1.1624142571988538	2.071089592575971	0.7511578259650858	0.510171607934405	0.5268179361891122	1.011408614616196	0.847669707317907	0.2959851717838915
F16686	231.0975	140.8	MRN026367	L1362	Pro-Asp	C9H14N2O5	level2	C1C[C@H](NC1)C(=O)N[C@@H](CC(=O)O)C(=O)O	GLEOIKLQBZNKJZ-WDSKDSINSA-N	[M]	[M+H]+	2.74	0.3			1	0.74	MS1+ExpMS2 Match	[223]	F16686_[M+H]+	3	FALSE		HMDB0002335			Aspartyl-proline	1.169893556717264	0.5919450217995283	0.461999398151064	0.9496526771780284	1.5657242832049156	0.3443639646448741	1.1832221312450577	1.3405191296984458	1.1672851714219732	0.6899881729685848	1.212997697577908	0.9933816212130756	1.6531138684190267	1.8310915160294765	0.98340772466111	0.9723325845212852	1.4486985366672964	1.1016702007796044	0.4414480765327903	1.2750665183039058	0.6021187881841658	0.1158410838879441
F16714	231.1707	404.4	MRN018507	S0580	Val-Ile	C11H22N2O3	level2	CC[C@H](C)[C@H](C(=O)O)NC(=O)[C@@H](C(C)C)N	PNVLWFYAPWAQMU-DJLDLDEBSA-N	[M]	[M+H]+	2.66	1.6			0.8724	0.66	MS1+ExpMS2 Match	[227]	F16714_[M+H]+	1	FALSE		HMDB0029130	CPD-20390		valyl-isoleucine	0.6458731218600474	0.7943238113010593	1.377852746246636	1.4540083508524342	0.7317529209030817	0.8903374747418787	0.5996977772853315	0.8597828020258982	0.6627410273531238	0.7972454433328765	0.7886605979140364	0.5038707250720932	0.9827304429975596	1.4114967095192137	1.221226881347333	0.6135070081263359	1.3181706851256272	1.3438399342195422	1.8292303161602408	1.0144674727882923	1.640049539449322	1.0404428809274575
F17166	235.1085	402.6	MRN018506	L1017	Tyrosylalanine	C12H16N2O4	level2	CC(NC(=O)C(N)CC1=CC=C(O)C=C1)C(O)=O	NLKUJNGEGZDXGO-UHFFFAOYSA-N	[M]	[M-H2O+H]+	2.66	3.4			0.9269	0.66	MS1+ExpMS2 Match	[232]	F17166_[M-H2O+H]+	1	FALSE		HMDB0029098	CPD-20389		tyrosyl-alanine	1.387703592296547	0.8232613919507672	1.2279733233827126	0.7325907957181077	1.5784298756827062	1.3333721897468485	0.5329887783100121	1.1232003831580255	1.3084694522069282	0.5406088588821644	1.7211106261098628	0.9164154198298216	0.9887909805817184	1.044808835948433	1.8192809325032424	1.9185776525362364	1.1159236750226962	0.6535365777171561	0.4711095174350205	1.5287168957611244	0.533297940208849	0.9875682706129578
F19065	249.1104	822.6	MRN018474	L1380	Glu-Thr	C9H16N2O6	level2	C[C@@H]([C@@H](C(=O)O)NC(=O)[C@H](CCC(=O)O)N)O	JSIQVRIXMINMTA-VPLCAKHXSA-N	[M]	[M+H]+	2.54	8.9			0.8825	0.54	MS1+ExpMS2 Match	[250]	F19065_[M+H]+	2	FALSE		HMDB0028829	CPD-20354		gamma-glutamyl-threonine	0.3879471768581214	1.7013900180910977	1.1429191607121492	1.591300217113626	1.7122431427171827	2.220827977079837	1.699522615917507	0.9024717000620764	2.65799030300799	1.6692524971135034	1.4148378704251972	0.8258785534075999	0.9674217066583216	1.3561144126427014	1.6300094392782378	1.2437813769074142	2.3693232661334447	1.601468661698518	0.9509264912372204	0.9128687122185986	1.0078362372153005	1.4944525065221017
F21039	263.1399	453.1	MRN024944	L1207	Pro-Phe	C14H18N2O3	level2	C1C[C@H](NC1)C(=O)N[C@@H](CC2=CC=CC=C2)C(=O)O	IWIANZLCJVYEFX-RYUDHWBXSA-N	[M]	[M+H]+	2.7	3.1			0.9999	0.7	MS1+ExpMS2 Match	[263]	F21039_[M+H]+	4	FALSE		HMDB0011179			Prolylphenylalanine	0.8950336603392791	0.6966173401188005	0.6253794599624819	0.932866074771184	0.9431095093236672	0.434575286270917	0.386323363822907	1.026331064872103	0.991932371625848	0.6887405061044093	1.0631893023536405	0.6809684502331241	1.0774399957511454	2.0269655066311865	1.2609529961786283	1.641975682811449	1.09063193920674	0.7915420080976474	0.8306606247490592	5.80691553063202	1.2864227443040956	0.917248935837964
F23002	276.1448	178.3	MRN025524	L1080	Glutarylcarnitine (C5:0,COOH)	C12H21NO6	level2	C[N+](C)(C)C[C@@H](CC(=O)[O-])OC(=O)CCCC(=O)O	NXJAXUYOQLTISD-SECBINFHSA-N	[M]	[M+H]+	2.69	2.3			0.9596	0.69	MS1+ExpMS2 Match	[277]	F23002_[M+H]+	1	FALSE		HMDB0013130			Glutarylcarnitine [M]	1.0418196618016513	1.8279001468428784	1.4287860718313172	1.0234672767542046	0.5460802686981283	1.0526476338825743	0.3869426122888288	0.6771246920491207	1.2616556196471984	0.3078226960136079	1.0689956001222338	2.3415148884616115	0.6614657785782473	1.3050508000638212	1.069176246609498	1.3696465224199057	0.5844270829107883	0.2674065600636048	0.6485749750529365	0.5628079170756903	1.3611366666396238	1.345475589737765
F23441	279.1702	483.9	MRN045894	L1120	Phe-Leu	C15H22N2O3	level2	CC(C)C[C@@H](C(=O)O)NC(=O)[C@H](CC1=CC=CC=C1)N	RFCVXVPWSPOMFJ-STQMWFEESA-N	[M]	[M+H]+	2.73	0.6			0.9815	0.73	MS1+ExpMS2 Match	[290]	F23441_[M+H]+	4	FALSE		HMDB0253025			Phenylalanylleucine	1.485161265890741	0.7932267323464778	1.4896302651857027	2.206339611601536	1.4212246725507718	1.032908570391142	0.3126595237149388	0.5495153873941839	1.9055320662446336	0.6493609472684131	0.8807901477313103	1.3149397784494432	0.8259803651125258	1.2995369320850307	1.5626506021412518	0.3539077123904434	1.2604135258927978	0.8226155767038145	0.7674409414469285	1.4221343983284025	1.064765872734475	1.261052938754492
F23861	282.1196	330.2	MRN001280	L0245	1-Methyladenosine	C11H15N5O4	level2	CN1C=NC2=C(C1=N)N=CN2[C@H]3[C@@H]([C@@H]([C@H](O3)CO)O)O	GFYLSDSUCHVORB-IOSLPCCCSA-N	[M]	[M+H]+	2.74	0.4			0.9995	0.74	MS1+ExpMS2 Match	[295]	F23861_[M+H]+	3	FALSE	C02494	HMDB0003331	1-METHYLADENOSINE	C02494	1-Methyladenosine	1.3323642161928944	0.6781537361209354	0.8009930943566135	1.0509521541716766	1.092994903588001	0.68239613073372	0.7121725511701029	0.9991784612575936	1.1074072162075952	1.089309432242541	1.5761851542513348	1.0047709418020314	1.4105539865141834	1.1787470696571178	1.5328100966872125	0.8629565343441143	1.5462046311810704	0.24731871703204	1.2619576963957937	0.0230355634309618	1.0640820731904523	0.7275643513040517
F26269	298.1148	322.5	MRN023076	L0254	1-Methylguanosine	C11H15N5O5	level2	CN1C(N)=NC2=C(N=CN2[C@@H]2O[C@H](CO)[C@@H](O)[C@H]2O)C1=O	UTAIYTHAJQNQDW-KQYNXXCUSA-N	[M]	[M+H]+	2.71	0.5			0.9419	0.71	MS1+ExpMS2 Match	[313]	F26269_[M+H]+	3	FALSE		HMDB0001563	CPD0-1043		1-methylguanosine	1.217615192335583	0.6962778436574899	0.5471390668589027	1.126822901115026	0.8312139024202974	1.0287057338099423	0.9811494919678886	0.7363437044114761	1.573230845355196	0.4491020926998643	0.6061714597711936	0.3176006893198085	2.807932296509892	1.2400436796710377	1.0776337903205166	1.2187071841115196	1.053267017582774	0.0215548939147052	0.2607181552163935	0.0167125928832848	0.3490637023639916	0.3709154815427796
F26494	299.259	814.6	MRN027730	L1089	9-Oxooctadecanoic acid	C18H34O3	level2	CCCCCCCCCC(=O)CCCCCCCC(=O)O	KNYQSFOUGYMRDE-UHFFFAOYSA-N	[M]	[M+H]+	2.62	3			0.8425	0.62	MS1+ExpMS2 Match	[315]	F26494_[M+H]+	5	FALSE		HMDB0030979			9-Oxooctadecanoic acid	0.6769373064690078	0.506054288856995	1.1531858655684892	0.6929955303718873	1.322930411255392	0.7646485469266975	0.900415193956248	1.4101944954038066	2.2459310446975125	1.4322968934950016	1.4231722309951091	1.2540658769250632	2.2667299698336603	0.3250868586178648	2.33058783112127	2.264644413105585	0.8044071106648539	1.6928053746007126	1.1608684401756046	1.6205208509057378	0.7962288293388015	2.082231728642613
F26961	302.3062	783.1	MRN000475	L0159	Sph(d18:0)	C18H39NO2	level2	CCCCCCCCCCCCCCC[C@H]([C@H](CO)N)O	OTKJDMGTUTTYMP-ZWKOTPCHSA-N	[M]	[M+H]+	2.64	2.8			0.8766	0.64	MS1+ExpMS2 Match	[318]	F26961_[M+H]+	2	FALSE	C00836	HMDB0000269	CPD-13612	C00836	Sphinganine	1.9593479044215152	0.7776799877933747	1.7997367661042412	2.3641562037090944	1.491029766586342	1.5071441861951744	2.3407349316858954	2.123786519517473	2.4813550267286284	0.5884354401557639	0.7642667786875671	0.8152222096655316	1.7652884366958248	0.9051897563279062	1.0545006032919078	1.331587192327786	1.5958263843466012	0.7616256880971325	0.9614886299166578	0.7901727534273106	0.5359123253811431	0.7071456321171227
F33386	352.1665	515.8	MRN026360	L1058	Phe-Trp	C20H21N3O3	level2	N[C@@H](CC1=CC=CC=C1)C(=O)N[C@@H](CC1=CNC2=CC=CC=C12)C(O)=O	JMCOUWKXLXDERB-WMZOPIPTSA-N	[M]	[M+H]+	2.68	2.5			0.9353	0.68	MS1+ExpMS2 Match	[338]	F33386_[M+H]+	3	FALSE		HMDB0029006			Phenylalanyltryptophan	1.9107615785013496	1.5274198678128377	1.0730578877137351	1.2709926252751815	1.4147707738137594	1.9083174065072384	1.3664323356361776	1.6658983446027895	0.9866954262671876	0.2990672605002815	0.7769457004162307	0.6992840184085086	2.7779718980085994	1.6447411844345028	1.4434311040020418	1.3804634014911312	2.3685437625684007	0.895398395715644	1.788785923072767	0.9193962029779736	0.7537329623502487	0.6552843757817065
F43230	450.2994	819.7	MRN018513	L0979	LPC(14:0/0:0)	C22H46NO7P	level2	CCCCCCCCCCCCCC(=O)OC[C@@H](O)COP([O-])(=O)OCC[N+](C)(C)C	VXUOFDJKYGDUJI-OAQYLSRUSA-N	[M]	[M-H2O+H]+	2.68	3.2			0.9613	0.68	MS1+ExpMS2 Match	[401]	F43230_[M-H2O+H]+	6	FALSE		HMDB0010379	CPD-20403		1-myristoyl-sn-glycero-3-phosphocholine	0.5200310823547271	0.9939261098220468	0.430796485971328	1.0173530518282985	1.2669340550690116	0.5655685253397849	0.9358109972583828	0.937000896276091	0.8470949452781582	1.3427258992723077	0.9233639109513015	0.857264527988832	0.4462186986909721	0.7568076001989816	0.4906718206225336	1.1852790977478933	0.6895349884236793	1.147774420303097	0.3406440180043264	1.0160995029374291	1.216797151011471	1.217947647726746
F492	87.0449	221.3	MRN010511		Succinic aldehyde	C4H6O2	level3.1	O=CCCC=O	PCSMJKASWLYICJ-UHFFFAOYSA-N	[M]	[M+H]+	1.79	0.8		12.8	0.813	0.79	metAnnotation	[527]	F492_[M+H]+	2	FALSE	C16835	HMDB0258537		C16835	Succinic aldehyde	1.0470162279630184	3.177424878114782	4.658551777674384	1.9923072369898984	3.5723808180567347	1.5254310998185092	8.70495390308163	2.945428419523438	5.043145666425978	2.946938354208664	2.082982474043497	3.118476653300905	3.2361969341241665	5.959760796838025	4.61145194417703	4.428998146334158	4.954895048415391	8.886217024627744	1.938705960799426	5.554331507301813	1.4428000266273089	3.4873681580828437
F750	90.0558	199.4	MRN044851		Dimethylcarbamic acid	C3H7NO2	level3.1	CN(C)C(=O)O	DWLVWMUCHSLGSU-UHFFFAOYSA-N	[M]	[M+H]+	1.83	0.8		5.2	0.7646	0.83	metAnnotation	[528]	F750_[M+H]+	1	FALSE	C00213	HMDB0000271		C00213	Dimethylcarbamic acid	0.9225572236272358	1.0763981097450908	1.3136511156835888	1.1136351886399245	1.119022836102088	0.9942863428316518	1.3471879213646354	1.363419150223352	1.2833142684098728	1.3561611906056823	1.1021929366374286	1.0068302961857831	1.5353689491904998	1.4654317678950568	0.992578405043344	2.109472332775499	1.0050360303288934	1.1894502444296813	0.981869262638987	0.8773329554297882	0.8828267185178266	0.8947044907764279
F1098	95.0496	338.2	MRN000100		Phenol	C6H6O	level3.1	OC1=CC=CC=C1	ISWSIDIOOBJBQZ-UHFFFAOYSA-N	[M]	[M+H]+	1.74	0.5		13.9	0.7284	0.74	metAnnotation	[530]	F1098_[M+H]+	2	FALSE	C00146	HMDB0000228	PHENOL	C00146	Phenol	1.0720260058305855	1.1504341577421615	1.048227780095831	1.5971352952245377	1.120216628896034	1.3658153956916934	1.2677699236678692	0.9950018680782248	1.3047169656955386	0.8269624366285142	1.0414577009820365	0.8414758363399848	0.2778330019880716	1.2157541718141085	1.3913767054736057	1.0094283407920106	1.7911672625427135	0.4204614562283364	0.3969325337413107	0.1509553788380826	0.7795371120328782	1.010410104530567
F2390	110.0607	309.8	MRN002359		m-Aminophenol	C6H7NO	level3.1	NC1=CC(O)=CC=C1	CWLKGDAVCFYWJK-UHFFFAOYSA-N	[M]	[M+H]+	1.8	0.6		6.9	0.7276	0.8	metAnnotation	[536]	F2390_[M+H]+	1	FALSE	C05058	HMDB0245818		C05058	m-Aminophenol	1.8267254635874532	1.9114610850294973	1.3405209502698203	1.0753796170493704	2.1727185326711216	1.7504731730229914	2.0520803738819886	2.662106024947717	0.4022210843456861	0.8782848383559547	0.3775542185054	2.0303579670940217	4.414347338712107	0.9819074917230336	1.007854875696938	2.6963006620759047	0.3443356406538864	1.1035884628002564	1.3403451130690185	1.3805467071634936	1.11229647454553	1.6837152772407236
F3006	117.0549	89.6	MRN016662		4-oxopentanoate	C5H8O3	level3.1	CC(=O)CCC(=O)O	JOOXCMJARBKPKM-UHFFFAOYSA-N	[M]	[M+H]+	1.83	0.3		16.2	0.9423	0.83	metAnnotation	[539]	F3006_[M+H]+	3	FALSE		HMDB0000720	CPD-16942		4-oxopentanoate	0.7185034062536928	1.5323332184400773	0.6299240565256949	2.288519974561159	2.2078559734478187	0.8146728591376662	0.6831508332516124	1.3282693925929367	1.6253444843083589	1.6204148711337731	0.9890772478068828	2.118107884544117	1.426747284055221	1.675216050327267	1.0380963847939706	0.8046992607590684	1.694774560890708	1.6806956321277284	0.7824744522596182	0.883249166390975	0.9036873586963732	0.8693592195359936
F3168	119.069	189.8	MRN001417		5-Hydroxypentanoate	C5H10O3	level3.1	O=C(O)CCCCO	PHOJOSOUIAQEDH-UHFFFAOYSA-N	[M]	[M+H]+	1.81	1.3		10.3	0.8378	0.81	metAnnotation	[544]	F3168_[M+H]+	4	FALSE	C02804	HMDB0000351	5-HYDROXYPENTANOATE	C02804	3-hydroxy-2-methylbutanoate	1.2432068322455931	1.5950071274442588	1.2123561727202594	0.9705622032072868	1.210003926723055	0.8779508818712919	0.9764484999539148	0.8124592018525042	1.5182087577287633	1.2095796891196944	1.0557304273057504	1.5460076842561132	1.5070308544473612	1.5015700579160085	0.9785633749111436	1.8256610720332724	0.4099347355901259	1.2516297163289811	0.8574763670614854	1.941591572823036	0.9242420225022696	1.2705890968410714
F3466	123.0554	142.4	MRN001256		Isonicotineamide	C6H6N2O	level3.1	NC(=O)C1=CC=NC=C1	VFQXVTODMYMSMJ-UHFFFAOYSA-N	[M]	[M+H]+	1.74	0.1		25.1	0.9012	0.74	metAnnotation	[548]	F3466_[M+H]+	1	FALSE	C00153	HMDB0001406		C00153	Isonicotineamide	1.0633737325716544	1.048085563858014	0.9785857282436056	1.0140101286220784	1.2639910660675726	0.9978539576795856	1.677250346135858	0.93918311937481	1.3748685301149772	0.9729589560820352	0.977343189265698	1.0297288641032805	1.06823067080126	1.045105708424723	0.7279088146178151	1.2634378661052346	0.7565877718729307	1.1070742143063317	0.715559057646091	1.3741321907119826	0.7096351565984994	1.2415001844514384
F3747	126.0556	314.4	MRN011597		4-Aminocatechol	C6H7NO2	level3.1	NC1=CC=C(O)C(O)=C1	KDHUXRBROABJBC-UHFFFAOYSA-N	[M]	[M+H]+	1.83	0.6		11.7	0.8734	0.83	metAnnotation	[552]	F3747_[M+H]+	1	FALSE	C18351		CPD-25901	C18351	4-Aminocatechol	1.8946286691918883	1.2868934854944338	1.9851821069002875	1.1895608161452251	1.392906821858496	0.937625400747387	0.5360286577398975	0.8436684660173734	1.7896587364520922	1.7252088976186222	1.0353768196664233	0.3968088853568943	0.9442131874881792	1.9775451327013915	0.9999742619394236	1.1161570241480847	1.2806946615792063	1.320206054864291	0.8511758823383114	1.132212079305616	2.265054596499508	1.07306341337581
F3745	126.0556	366.3	MRN041212		3-Aminobenzene-1,2-diol	C6H7NO2	level3.1	NC1=C(O)C(O)=CC=C1	MGBKJKDRMRAZKC-UHFFFAOYSA-N	[M]	[M+H]+	1.86	0.6		8.2	0.8852	0.86	metAnnotation	[551]	F3745_[M+H]+	1	FALSE	C14604	HMDB0245816	AMINOHYDROQUINONE	C14604	3-Aminobenzene-1,2-diol	0.9606335012853588	1.6971686709977656	2.949377420704069	2.900414793878564	1.4498724425012866	1.3615181378259815	0.7790464704679679	1.4985570916746414	1.4646492855816071	1.046848874399136	0.9509569438227596	1.6909219433860814	0.7225513974491954	1.6658881278075637	0.7785259098336609	1.4849511503195807	1.920323144704202	0.7059138882210423	0.2276691645807551	0.7933732544924254	1.4698068357467176	1.3769395667663618
F3833	127.0392	412.5	MRN001424		Benzene-1,2,4-triol	C6H6O3	level3.1	OC1=CC=C(O)C(O)=C1	GGNQRNBDZQJCCN-UHFFFAOYSA-N	[M]	[M+H]+	1.97	0.2		2.4	0.9857	0.97	metAnnotation	[553]	F3833_[M+H]+	1	FALSE	C01108	HMDB0013674	CPD-16	C01108	1,2,3-Trihydroxybenzene	1.097618014935773	1.7441157713012987	0.9087289632607802	1.0772116449051443	0.720886702227551	1.9872305940475696	1.2123894655856595	2.651854171120537	0.9899474621248432	0.953385887167128	1.542449250362192	0.3361277147937543	0.332497712665256	2.0357092397164607	1.3652909493034036	2.2970791841325258	1.154635059732761	0.4672750315342081	1.3794222629979414	1.41353885466921	2.498452690084564	1.075681487525499
F4333	132.102	195.3	MRN000249		Isoleucine	C6H13NO2	level3.1	CCC(C)C(N)C(=O)O	AGPKZVBTJJNPAG-UHFFFAOYSA-N	[M]	[M+H]+	1.99	0.1		1	0.9978	0.99	metAnnotation	[559]	F4333_[M+H]+	4	FALSE	C00123	HMDB0000172	CPD-12149	C00123	6-Aminohexanoate	1.152075562985751	1.065664947673009	0.793351178609314	0.8480095814438036	1.0689533795803716	0.6923735113286977	1.0526218089739543	1.356128115526869	0.701599328432368	0.4871837175933632	0.9952779793651192	1.3015462393925474	0.7751466850534348	0.8912302603874799	1.170402867080485	1.374260462767554	1.1174650211328825	0.8785903307380231	0.6692873350779136	1.205575954021956	1.1402611204141813	0.7961380248567917
F4331	132.102	218.5	MRN026489		3-Aminocaproic acid	C6H13NO2	level3.1	CCCC(N)CC(=O)O	YIJFIIXHVSHQEN-UHFFFAOYSA-N	[M]	[M+H]+	1.97	0.1		3.5	0.9998	0.97	metAnnotation	[557]	F4331_[M+H]+	6	FALSE	C02486	HMDB0003640	CPD-2041	C02486	3-Aminocaproic acid	1.134691353546231	0.8842824748079102	0.9227441826676634	0.8881009480930845	1.1268686289222112	0.8465188969878114	1.0619586576037343	1.3516170580243108	0.8110176374335161	0.7561153339263675	0.9895451951355948	1.044457548623401	0.8631796283509509	0.9643792144778992	1.0305135354082466	1.31307453813769	1.0640465221706397	0.8428672611050274	0.6953574618350162	1.122464906614442	1.001029273828682	0.8646665329193826
F4667	136.0622	207.4	MRN000101		Adenine	C5H5N5	level3.1	NC1=NC=NC2=C1NC=N2	GFFGJBXGBJISGV-UHFFFAOYSA-N	[M]	[M+H]+	1.85	0.4		0	0.7121	0.85	metAnnotation	[566]	F4667_[M+H]+	1	FALSE	C00147	HMDB0000034	ADENINE	C00147	4-Hydroxy-threonine	1.33560132923314	1.654513816457783	0.6666143772026837	1.2845881096142922	2.153457815633866	0.8790780715868192	2.6738002846040825	1.234386886565319	2.5830669391758305	0.8794022980504215	1.880831993713821	0.4199738759294988	1.911160518562084	1.700754231810955	0.3556611728558558	0.919289305127856	1.4011751778894717	2.230705724194374	1.31895897557788	1.909810687505528	2.1167892330113083	0.4121857655523209
F4748	137.0598	190.2	MRN013716		4-Hydroxy-3-methylbenzaldehyde	C8H8O2	level3.1	CC1=CC(C=O)=CC=C1O	BAKYASSDAXQKKY-UHFFFAOYSA-N	[M]	[M+H]+	1.84	0.1		1.9	0.7232	0.84	metAnnotation	[572]	F4748_[M+H]+	9	FALSE	C03765	HMDB0003767	CPD-18278	C03765	3-hydroxy-4-methylbenzaldehyde	1.8113992161849688	1.6270253506337573	2.036692459927448	1.486099263775292	1.509194194049229	1.4951687292765434	1.2157335074686584	1.0941828185079994	1.7134334993060651	1.4197050956906658	1.5404847458531334	1.3897139760885242	1.9642363928252065	1.3055789894617829	1.5038520457256346	1.421687014573263	1.5683150106199577	1.0941280386913794	1.0426248793785071	1.1952176361473064	1.2291703611083222	1.790752090820242
F4754	137.0602	399.4	MRN028836		2'-Hydroxyacetophenone	C8H8O2	level3.1	CC(=O)C1=CC=CC=C1O	JECYUBVRTQDVAT-UHFFFAOYSA-N	[M]	[M+H]+	1.85	0.5		1.9	0.7444	0.85	metAnnotation	[573]	F4754_[M+H]+	2	FALSE	C07085	HMDB0032568	CPD-6441	C07085	2'-Hydroxyacetophenone	2.349936257320224	3.359131114940682	2.73092685494854	2.0952148336344782	2.373186885041561	2.6142437165629477	1.89245722938434	1.6094456502040584	3.4962975626324275	0.6029084349418169	2.410523400257199	0.9791453589009692	1.8761022661336528	1.7974843794311086	0.3867898497072433	1.929364441176988	1.3482456792421	2.027320131701795	1.8804785148956624	3.041220962611084	0.6290875874731837	0.4598577797492387
F4955	139.0391	327.4	MRN019908		2,3-dihydroxybenzaldehyde	C7H6O3	level3.1	O=CC1=C(O)C(O)=CC=C1	IXWOUPGDGMCKGT-UHFFFAOYSA-N	[M]	[M+H]+	1.87	0.1		12.4	0.9527	0.87	metAnnotation	[576]	F4955_[M+H]+	1	FALSE	C00805	HMDB0001895	CPD-110	C00805	2,3-dihydroxybenzaldehyde	2.4286651697791526	1.287633493197302	2.0804665224046976	1.2731720222226746	1.1035479851939285	1.2522354952278232	2.473309500713396	0.6132282346450318	1.4382891163615232	2.5111649267045184	1.2032144641843658	1.5811482619598374	1.3849791181930624	0.632611797372985	0.9845115104318588	1.451068284752324	1.4375167043149704	0.174178916497645	1.6258007330678732	0.851016278086426	0.3299393330936504	2.779635998561903
F5769	145.0501	219.2	MRN000526		2,3-Dimethylmaleate	C6H8O4	level3.1	CC(C(=O)O)=C(C)C(=O)O	CGBYBGVMDAPUIH-UHFFFAOYSA-N	[M]	[M+H]+	1.69	0.5		18.5	0.7005	0.69	metAnnotation	[583]	F5769_[M+H]+	5	FALSE	C00922	HMDB0036232	DIMETHYLMAL-CPD	C00922	2,3-Dimethylmaleate	0.3904569708432214	2.3471024483565928	3.119637714039174	0.6786812569500345	2.7117158531183545	3.292913023821229	1.3501113176262596	1.5831206053105262	0.4203971823492565	1.8882722052678904	1.9393921871304831	3.5087263876984887	2.3922591059386065	2.7438662303074084	1.4430105062786114	2.2486944395550226	1.6473731045742286	2.5784590492744783	1.454545565604406	1.521059896100834	2.203867983372957	2.0138190329369663
F5884	146.0929	136.8	MRN000583		4-Guanidinobutanoate	C5H11N3O2	level3.1	NC(N)=NCCCC(=O)O	TUHVEAJXIMEOSA-UHFFFAOYSA-N	[M]	[M+H]+	1.67	0.4		22	0.7223	0.67	metAnnotation	[587]	F5884_[M+H]+	2	FALSE	C01035	HMDB0003464	CPD-592	C01035	4-Guanidinobutanoate	1.7579256436117732	0.8988835170975449	1.5710581438340636	0.7967477155319039	1.0238831893231852	1.2904273915430402	0.5736536399998188	0.8162942712908517	1.557963856142575	0.3250959067776348	1.2704238587313963	1.1807539716121185	1.81229232514549	1.1185373921413773	1.4387676971336312	1.314962315483894	2.6579479084300943	0.8370074653888154	0.5758908489928031	1.2485995691495435	0.6508516531389222	1.417279644449445
F7400	160.0757	395.7	MRN000383		Indole-3-acetaldehyde	C10H9NO	level3.1	O=CCC1=CNC2=C1C=CC=C2	WHOOUMGHGSPMGR-UHFFFAOYSA-N	[M]	[M+H]+	1.95	0		4.3	0.9774	0.95	metAnnotation	[601]	F7400_[M+H]+	13	FALSE	C00637	HMDB0001190	INDOLE_ACETALDEHYDE	C00637	Indole-3-acetaldehyde	2.170931850198095	1.2001306099749016	1.2261109092160982	0.8694999522807032	1.3419108880016142	1.0751582911547033	0.8276275321467224	1.0457812818599412	0.7869790654514685	0.7268050322457499	1.213243181523939	0.8716572898470085	0.8156615529480822	0.8692410186036137	1.0236895071513812	1.4691508703388283	1.0627117959177272	1.00140938078962	0.8209008393013469	1.6249664702155822	0.947711613813447	0.9176045923243444
F8420	168.102	425.8	MRN003737		Epinine	C9H13NO2	level3.1	CNCCC1=CC(O)=C(O)C=C1	NGKZFDYBISXGGS-UHFFFAOYSA-N	[M]	[M+H]+	1.75	0.1		28.6	0.9808	0.75	metAnnotation	[616]	F8420_[M+H]+	3	FALSE	C07453	HMDB0032020		C07453	Epinine	0.9011683589464542	0.6222751447370001	0.6825132829936543	1.3056074810013143	0.7684778111456846	0.6652745875336435	0.5053395934198669	0.6306404784605214	0.9670071619693664	1.147828064715154	0.959220479888063	1.1924600887336174	0.9543091740747388	1.2510215436728034	0.4687487175607864	0.7652849801573219	0.4531222098706216	0.7829119548876751	0.6211442625258115	1.3619785988302096	1.2189932757363982	0.5602144547280686
F8999	173.0786	376	MRN024031		2-Octenedioic acid	C8H12O4	level3.1	O=C(O)C=CCCCCC(=O)O	BNTPVRGYUHJFHN-UHFFFAOYSA-N	[M]	[M+H]+	1.85	2.3		4.9	0.8505	0.85	metAnnotation	[622]	F8999_[M+H]+	1	FALSE		HMDB0000341			2-Octenedioic acid	4.162519146710502	2.5264445648248466	2.304852990622782	1.8596969527154084	1.6684001444564824	2.0080503356122588	3.624572857125067	0.3960922030858893	0.946397616468039	1.1923245040534989	1.6414397080982803	2.1224436806515485	5.047645421601225	3.5304249013088254	2.697567278116088	2.1496251603342422	1.7456507390941582	2.5696899789541847	1.2011506706018604	2.008183895592832	2.566237344491351	1.1792894858096412
F9336	176.0711	596.2	MRN023806		methyl indole-3-carboxylate	C10H9NO2	level3.1	COC(=O)C1=CNC2=CC=CC=C12	QXAUTQFAWKKNLM-UHFFFAOYSA-N	[M]	[M+H]+	1.9	0.5		10.4	0.9992	0.9	metAnnotation	[632]	F9336_[M+H]+	3	FALSE	C05634	HMDB0004073	5-HYDROXYINDOLE_ACETALDEHYDE	C05634	5-Hydroxyindoleacetaldehyde	1.3800608982239766	1.3564772269809624	1.1429797022471506	0.9414489525428236	1.2115597202220023	1.469065379431392	0.3813885986769523	1.8895649125891456	0.7860936549729596	0.4105650896894345	1.278486434356941	0.951086389815207	1.4077798520191915	0.8876507398396755	0.934936333089782	1.1244888137167943	0.8737274939647054	0.7142621087954845	0.67158507701104	0.7711570018888858	0.9817514059979068	0.8016268031632355
F10577	185.1286	370	MRN018486		cyclo(alanyl-leucyl)	C9H16N2O2	level3.1	CC(C)CC1NC(=O)C(C)NC1=O	DBJPZCJQDRPOME-UHFFFAOYSA-N	[M]	[M+H]+	1.75	0.1		26	0.9353	0.75	metAnnotation	[663]	F10577_[M+H]+	5	FALSE			CPD-20367		cyclo(alanyl-leucyl)	0.77784188578874	1.34064739326197	0.7317750845825968	0.5748928363935801	1.1033034270074804	1.1367960046084256	1.5742665392927533	0.7796481294257703	3.0637856818221727	0.8667346695610799	1.5592229353387046	1.3581419755448298	1.803913433814924	1.3531727424299254	1.5029274803779864	1.6869740743875812	1.1789267892113937	1.3898583787889116	0.4669388323849515	1.0815375841043162	0.9406943800693224	0.6798217949327975
F11116	190.05	411.8	MRN010420		2-Oxo-1,2-dihydroquinoline-4-carboxylate	C10H7NO3	level3.1	O=C(O)C1=CC(=O)NC2=CC=CC=C12	MFSHNFBQNVGXJX-UHFFFAOYSA-N	[M]	[M+H]+	1.9	0.1		7.3	0.9256	0.9	metAnnotation	[670]	F11116_[M+H]+	1	FALSE	C16715	HMDB0245167	CPD-11292	C16715	2-Hydroxyquinoline-3-carboxylic acid	1.235396982078756	0.8814528982868252	0.517001870676199	0.4879006008821483	1.145446466424129	1.4489529133426835	0.5627234445622273	1.2788037035366269	1.385006024047785	1.1068710278810634	1.6222662396181335	1.991956819570934	2.270656722906642	1.7276389539257782	1.5630791605216985	0.4604903028341034	1.8433947563115576	1.3903767612087456	1.1061489716394215	1.326297834876663	1.5067811586102295	1.0982773143666638
F11135	190.0712	170.7	MRN001895		2-Amino-6-oxoheptanedioate	C7H11NO5	level3.1	NC(CCCC(=O)C(=O)O)C(=O)O	UKCSFKLWNHUBDY-UHFFFAOYSA-N	[M]	[M+H]+	1.91	0.2		7.2	0.9445	0.91	metAnnotation	[673]	F11135_[M+H]+	6	FALSE	C00624	HMDB0001138	ACETYL-GLU	C00624	2-Amino-6-oxoheptanedioate	1.3350818817122068	1.5873927321569916	0.9248433452772896	1.2926469863033163	1.0022826413110435	0.8475511546520832	1.7235086980251937	1.8152406218212485	1.1715976232446603	0.7931806613223941	2.163699901623258	1.4972371765457142	1.4721122414267218	1.1685084096651597	1.6822707057131228	2.299199027766982	1.6063392401169825	1.302317495262955	1.1690149203332272	1.302427824319366	1.2403359686932944	0.8867898507298017
F11163	190.1187	97.5	MRN001257		Homocitrulline	C7H15N3O3	level3.1	NC(=O)NCCCCC(N)C(=O)O	XIGSAGMEBXLVJJ-UHFFFAOYSA-N	[M]	[M+H]+	1.74	0.1		25.8	0.914	0.74	metAnnotation	[676]	F11163_[M+H]+	4	FALSE	C02427	HMDB0000679	CPD-161	C02427	Homocitrulline	1.669850345015695	1.0352942240198435	0.4157382612535093	0.6425278747666114	0.6350368373385494	1.4638731873301858	1.9285495778285784	1.6839689387923018	1.2209984131839848	0.947704391095144	0.7992082496349419	1.049892027191366	3.086869511884544	2.207529313901744	1.5546637773454512	2.61643808780382	0.8614361513759187	1.13182327119183	1.3017587587572503	1.2002477422154845	0.7657766130745803	1.0039482031908111
F13063	204.0638	190.6	MRN000209		Indolepyruvate	C11H9NO3	level3.1	O=C(O)C(=O)CC1=CNC2=C1C=CC=C2	RSTKLPZEZYGQPY-UHFFFAOYSA-N	[M]	[M+H]+	1.72	1.8		28.5	0.9763	0.72	metAnnotation	[705]	F13063_[M+H]+	4	FALSE	C00331	HMDB0060484	INDOLE_PYRUVATE	C00331	Indolepyruvate	1.2200118332435868	1.0778091289757072	1.1882827480428284	0.8652986807871588	1.3326631886031577	1.08428432331178	1.0680490906389193	1.283851386520383	0.9580874527075216	0.8408089039774137	1.3418506844657827	1.3308155621666165	1.4595819638446563	1.0584113360188936	1.0092860906204737	1.7695054559979462	1.0020460331714711	0.9694430594674328	0.6530272944559128	1.4258749910230082	1.0142170644585935	0.9155278129444898
F14933	219.0981	136.6	MRN021698		heliopine	C8H14N2O5	level3.1	CC(NC(CCC(N)=O)C(=O)O)C(=O)O	ZIBRHSJPOBMBAR-UHFFFAOYSA-N	[M]	[M+H]+	1.81	0.6		21.6	0.996	0.81	metAnnotation	[735]	F14933_[M+H]+	2	FALSE	C03738	HMDB0003764	CPD-22081	C03738	Alanyl-glutamate	0.9696930161750104	0.9830938184222312	1.252938591629111	0.9221865018683484	1.523150751321371	0.981500009404774	0.698473545171529	1.2441083093778402	1.0436433533661686	1.0289392895833924	0.9593075445095932	0.9248908746079508	1.1419628603479126	1.127532335413456	1.7002442439782433	2.761408090746863	1.21412368918463	0.9432812095419636	0.6315395694854709	0.8426449265647242	1.1127972558870882	0.8622734900235359
F15192	221.0923	185.7	MRN015443		methionyl-alanine dipeptide	C8H16N2O3S	level3.1	CSCCC(N)C(=O)NC(C)C(=O)O	JHKXZYLNVJRAAJ-UHFFFAOYSA-N	[M]	[M+H]+	1.86	3.2		7.2	0.9434	0.86	metAnnotation	[742]	F15192_[M+H]+	3	FALSE	C19716	HMDB0028966	CPD-13026	C19716	methionyl-alanine dipeptide	0.970627053171996	0.8652434092147184	0.8062573253875234	0.8070538323125939	1.5212221635274117	0.4566452614028427	1.022449114350331	0.941863248427621	0.6318301500569523	0.6095192894993149	1.639538933918814	0.8555668818198326	0.6859224623206828	0.98814071347211	1.0487870809052942	1.3257923799461842	1.4710719414959472	1.115803027551711	0.701343744325404	1.2701161331858626	1.0106707166086135	0.4896218861944302
F18810	247.1288	326.6	MRN019859		gamma-glutamyl-valine	C10H18N2O5	level3.1	CC(C)C(NC(=O)CCC(N)C(=O)O)C(=O)O	AQAKHZVPOOGUCK-UHFFFAOYSA-N	[M]	[M+H]+	1.87	0.1		15.3	0.996	0.87	metAnnotation	[789]	F18810_[M+H]+	4	FALSE		HMDB0011172	CPD-20364		Aspartyl-Isoleucine	1.4422140663177658	0.8949680593270329	0.8826549406192878	0.8947900155285542	1.1888910133871486	1.0107386732572448	1.009781022394331	0.1386377076358164	0.917473889743864	0.6381743353413539	0.9084315125101649	0.9168783894311782	0.0173002674649653	1.0975103295717883	1.2541209967317724	2.6976208527736016	1.213722208198562	0.0300238924721928	0.0175983873135808	0.011411808947174	1.0408903313788442	0.7042794542336493
F19365	251.1366	370	MRN001506		N-Caffeoylputrescine	C13H18N2O3	level3.1	NCCCCNC(=O)C=CC1=CC=C(O)C(O)=C1	KTZNZCYTXQYEHT-UHFFFAOYSA-N	[M]	[M+H]+	1.72	2.4		13.6	0.7494	0.72	metAnnotation	[797]	F19365_[M+H]+	5	FALSE	C03002	HMDB0029876	CPD-411	C03002	N-Caffeoylputrescine	0.7737093051759696	0.5990750088299668	0.7608940336440607	1.5163411001284468	0.9696412033864164	0.5675819240150067	0.6707946016622189	0.7247787740708471	0.6550273997148189	1.2604663414378323	1.3208414630609413	0.6183797596898208	0.717748173716536	0.8525381635337667	1.0370064008816855	0.5692632927254184	0.8383561839763813	0.9807846413801844	0.9481441575019756	1.166934247438515	2.4575484198034405	0.6202152803519432
F23439	279.1684	391.4	MRN026288		Isoleucyl-Phenylalanine	C15H22N2O3	level3.1	CCC(C)C(N)C(=O)NC(CC1=CC=CC=C1)C(=O)O	WMDZARSFSMZOQO-UHFFFAOYSA-N	[M]	[M+H]+	1.87	2		12.2	0.9999	0.87	metAnnotation	[855]	F23439_[M+H]+	1	FALSE		HMDB0028914			Isoleucyl-Phenylalanine	1.6221118754380812	2.0464521708136942	3.1874033463788107	2.6803278392395824	2.020936792897173	2.245030480878485	3.872968167596129	0.7595722765453623	1.355251147704893	4.401802852975529	3.3832125984268457	1.5455466481069142	2.7806869504148586	1.402935325763118	3.409577518553804	1.478014465081007	2.325292462969229	0.6012784566577705	3.0912775998900184	1.5800081543904914	1.61350360223804	1.4750703534778706
F26659	300.2905	774.5	MRN001473		3-Dehydrosphinganine	C18H37NO2	level3.1	CCCCCCCCCCCCCCCC(=O)C(N)CO	KBUNOSOGGAARKZ-UHFFFAOYSA-N	[M]	[M+H]+	1.85	0.8		1.6	0.7576	0.85	metAnnotation	[907]	F26659_[M+H]+	3	FALSE	C02934	HMDB0001480	CPD-20399	C02934	3-Dehydrosphinganine	0.9964921561647866	0.7328621920279914	1.0035078438352134	2.107694041730507	0.8568291961911623	0.8757878735437852	1.0422473274557134	1.9926036536665872	1.3327080213612823	0.4990130232161139	0.5761357189610379	0.6659780418574455	1.1671330712338202	1.205609611170073	0.5060530980534508	1.3966464831594887	0.8434431428054653	0.493037073027215	0.532277744193314	1.0745986239697398	0.6672871324709343	0.5864750960909091
F30908	331.2267	587.6	MRN001605		11-Deoxycorticosterone	C21H30O3	level3.1	CC12CCC(=O)C=C1CCC1C2CCC2(C)C(C(=O)CO)CCC12	ZESRJSPZRDMNHY-UHFFFAOYSA-N	[M]	[M+H]+	1.62	0.1		29.7	0.7415	0.62	metAnnotation	[965]	F30908_[M+H]+	3	FALSE	C03205	HMDB0000016	11-DEOXYCORTICOSTERONE	C03205	11-Deoxycorticosterone	1.2108606510022826	0.6779857289946876	1.629303062437574	0.8361787187934093	1.4462757503318688	0.6793773959395164	0.0350137754486328	0.977327639994762	1.633105753849551	0.8924359563602003	1.770613745663879	1.295965449685591	0.0700275508972657	1.5638947160306167	2.3422550653338847	2.467869696837424	1.851974908912574	0.9251272913077304	0.0350137754486328	0.9858676478517746	1.6173249696375247	0.8753739142045032
F30913	331.2278	561.5	MRN023760		17alpha-hydroxypregn-5-ene-3,20-dione	C21H30O3	level3.1	CC(=O)C1(O)CCC2C3CC=C4CC(=O)CCC4(C)C3CCC21C	RCFJDVCRANOZEL-UHFFFAOYSA-N	[M]	[M+H]+	1.84	1		1.4	0.7415	0.84	metAnnotation	[966]	F30913_[M+H]+	6	FALSE	C01176	HMDB0000374	17-ALPHA-HYDROXYPROGESTERONE	C01176	15alpha-Hydroxyprogesterone	1.1838323823701964	1.0930870430738664	1.4670854953096282	1.2290674358315778	0.9049083292336338	1.4033285288383912	0.1647115325150277	1.7771408927891903	1.6385931502796618	0.5285174725199419	1.015880462234385	0.9724048902218406	0.0837709286641145	1.589229611214772	1.851461433760092	1.7965776470083523	1.3719520382517283	1.0895201652285682	0.054083718556512	1.0669433104883037	1.2601374936136618	0.9735470488570892
F32872	347.2223	609.5	MRN002561		11-Deoxycortisol	C21H30O4	level3.1	CC12CCC(=O)C=C1CCC1C2CCC2(C)C1CCC2(O)C(=O)CO	WHBHBVVOGNECLV-UHFFFAOYSA-N	[M]	[M+H]+	1.84	0.6		5.5	0.7891	0.84	metAnnotation	[1004]	F32872_[M+H]+	5	FALSE	C05488	HMDB0000015	11-DEOXY-CORTISOL	C05488	11-Deoxycortisol	1.361970420906587	0.6036799304060172	1.88101343761426	1.2012901958486264	1.2192086655733456	0.9594461533890338	0.0460763008223017	1.387439243512086	1.3863860897871323	0.7282987192957406	0.922135128866894	1.3649895716321985	0.0230381504111508	3.362244438960415	2.2656357425187705	1.8589285729024208	2.2312151132511664	0.6601689172737845	0.0230381504111508	1.176303380904078	1.774385749740632	0.3810039460250462
F39446	408.2518	641.4	MRN039241		N-Arachidonoyl Cysteine	C23H37NO3S	level3.1	CCCCCC=CCC=CCC=CCC=CCCCC(=O)NC(CS)C(=O)O	IHIMSHJHCLGRIE-UHFFFAOYSA-N	[M]	[M+H]+	1.62	5		18.7	0.7098	0.62	metAnnotation	[1114]	F39446_[M+H]+	3	FALSE		HMDB0241993			N-Arachidonoyl Cysteine	0.4392185335529134	0.950899082867462	0.2685645657935199	0.8286077687409933	1.0676691161125718	0.3725004403422055	0.5483024880642556	1.172157816321204	0.7397225873170982	1.5071021529972626	0.8342569377876394	0.7232133877981901	0.4429034566427147	0.8684199359047768	0.5399548787300472	0.9836768196306008	0.6945269097045609	0.9945821922705556	0.571824028209804	1.4733507222484137	1.5958373564818664	0.93959028119701
F42149	438.2997	791.4	MRN024927		LysoPE(P-16:0/0:0)	C21H44NO6P	level3.1	CCCCCCCCCCCCCCC=COCC(O)COP(=O)(O)OCCN	QYTPGOPLNFESQC-UHFFFAOYSA-N	[M]	[M+H]+	1.8	1.8		2.8	0.7103	0.8	metAnnotation	[1158]	F42149_[M+H]+	4	FALSE		HMDB0011152			LysoPE(P-16:0/0:0)	0.7396762820591677	0.9676592952211266	0.121605254852895	0.843535583050827	1.230910552045397	1.3243354773024594	2.202015168449232	1.1077924334895777	1.0068890767169962	0.581026890906289	0.9847387301830848	0.4127407100573452	0.0353818650048725	1.424894391422394	0.6859767778552898	0.7117612180386854	0.9966806016831616	1.2321970677194385	1.373928956689915	1.0031552288966807	0.5180914030021532	0.6891250731661057
F42231	439.2785	799.7	MRN016816		2-stearoyl-sn-glycerol 3-phosphate	C21H43O7P	level3.1	CCCCCCCCCCCCCCCCCC(=O)OC(CO)COP(=O)(O)O	RPAOEHFOGLEBTJ-UHFFFAOYSA-N	[M]	[M+H]+	1.69	3.4		19.9	0.8202	0.69	metAnnotation	[1159]	F42231_[M+H]+	5	FALSE			CPD-17274		2-stearoyl-sn-glycerol 3-phosphate	0.0712213570254559	0.9035907358017232	0.5224861133279155	0.5194766744116059	1.0346913984874828	0.0839938056730969	0.6817122367197846	1.1831566455599811	1.0400036064531142	1.4412824352330975	0.8868865222217214	0.7870438171869422	0.3634390941954381	0.7933356157957773	0.1774301828447361	0.8565411434162127	0.407681501454156	1.0040767540947255	0.1220930586743117	0.7585150672981209	0.9252842823219224	1.063521092267935
F47970	507.279	620.2	MRN022503		1-alpha-linolenoyl-sn-glycero-3-phospho-(1'-sn-glycerol)	C24H43O9P	level3.1	CCC=CCC=CCC=CCCCCCCCC(=O)OCC(O)COP(=O)(O)OCC(O)CO	AZCURGXIIHFART-UHFFFAOYSA-N	[M]	[M+H]+	1.76	7.3		2.2	0.7967	0.76	metAnnotation	[1219]	F47970_[M+H]+	1	FALSE			CPD-8367		1-alpha-linolenoyl-sn-glycero-3-phospho-(1'-sn-glycerol)	1.106883765642971	0.8243729936655623	0.1367586218735516	0.0787358590973855	2.08456216847201	0.0021200624860522	1.8645511819133775	1.5673561876641546	0.6713319485691724	1.8087583472095856	0.6987880452508883	0.5588931042178086	0.4098346866255815	0.5040100939007434	0.0905858925720563	1.3042761746176164	0.2683037783461796	0.7150979348703072	0.2939488095033732	0.5028101557001357	1.3867646301478036	0.5826206375637306
F49430	524.3378	742.7	MRN039497		Chenodeoxycholylmethionine	C29H49NO5S	level3.1	CSCCC(NC(=O)CCC(C)C1CCC2C3C(O)CC4CC(O)CCC4(C)C3CCC12C)C(=O)O	CDNGTOVFEUSMMG-UHFFFAOYSA-N	[M]	[M+H]+	1.81	2.6		2.1	0.7355	0.81	metAnnotation	[1234]	F49430_[M+H]+	6	FALSE		HMDB0242403			Chenodeoxycholylmethionine	0.6484816355337147	0.957250868313658	0.3430545526428429	0.5567944931106704	1.1867000976954971	0.4059860547029436	0.8450260249041832	1.0077065900350592	0.6781880916050488	1.2022084410216531	0.7799551875002042	0.6499499269734327	0.3500970420155986	0.802629364848572	0.4531261742247258	0.9922934099649408	0.5050117953426367	0.7007397411559436	0.61675959719395	1.2695864768520484	1.3013420061231225	1.2479680806919062
[truncated: 58 more columns]
