# Supplementary material for: Serum Untargeted Metabolomics Integrated with SHAP-Based Machine Learning for Multiclass Stratification of Prostate Cancer, Prostatitis, and Benign Prostatic Hyperplasia
Source: Metabolites. 2026 Mar 31;16(4):237. doi: 10.3390/metabo16040237 (PMC13118102; doi:10.3390/metabo16040237)
Supplement: Supplementary file 1 [file metabolites-16-00237-s001.zip › Supplementary File/Table S2-Detailed_Model_Evaluation.csv]

Fold	Strategy	Model	Accuracy	Macro_F1	Precision	Recall	AUC	Best_Params
1	KW-Dunn-VIP	LogisticRegression	0.8125	0.8095238095238095	0.8166666666666667	0.8125	0.9270833333333334	{'C': 0.1}
1	KW-Dunn-VIP	RandomForest	0.75	0.75	0.75	0.75	0.9427083333333334	{'max_depth': None, 'n_estimators': 100}
1	KW-Dunn-VIP	XGBoost	0.6875	0.6825396825396826	0.6833333333333333	0.6875	0.8958333333333333	{'learning_rate': 0.1, 'max_depth': 3}
1	KW-Dunn-VIP	LightGBM	0.75	0.75	0.75	0.75	0.9375	{'learning_rate': 0.1, 'num_leaves': 15}
1	KW-Dunn-VIP	CatBoost	0.75	0.7333333333333334	0.75	0.75	0.9375	{'depth': 3, 'iterations': 100}
1	KW-Dunn-VIP	SVM_RBF	0.6875	0.6865079365079365	0.7	0.6875	0.8958333333333334	{'C': 1}
1	KW-Dunn-VIP	SVM_Linear	0.625	0.6190476190476191	0.6333333333333333	0.625	0.9114583333333334	{'C': 0.1}
1	LASSO-min	LogisticRegression	0.9375	0.9365079365079365	0.95	0.9375	0.9947916666666666	{'C': 0.1}
1	LASSO-min	RandomForest	0.9375	0.9365079365079365	0.95	0.9375	1.0	{'max_depth': 5, 'n_estimators': 100}
1	LASSO-min	XGBoost	0.875	0.873015873015873	0.8999999999999999	0.875	0.9791666666666666	{'learning_rate': 0.01, 'max_depth': 3}
1	LASSO-min	LightGBM	0.9375	0.9365079365079365	0.95	0.9375	1.0	{'learning_rate': 0.1, 'num_leaves': 15}
1	LASSO-min	CatBoost	0.9375	0.9365079365079365	0.95	0.9375	0.9895833333333333	{'depth': 3, 'iterations': 100}
1	LASSO-min	SVM_RBF	0.9375	0.9365079365079365	0.95	0.9375	0.984375	{'C': 1}
1	LASSO-min	SVM_Linear	0.9375	0.9365079365079365	0.95	0.9375	0.984375	{'C': 0.1}
1	LASSO-1se	LogisticRegression	0.875	0.873015873015873	0.8999999999999999	0.875	1.0	{'C': 0.1}
1	LASSO-1se	RandomForest	0.9375	0.9365079365079365	0.95	0.9375	1.0	{'max_depth': 5, 'n_estimators': 200}
1	LASSO-1se	XGBoost	0.9375	0.9365079365079365	0.95	0.9375	0.9635416666666667	{'learning_rate': 0.1, 'max_depth': 3}
1	LASSO-1se	LightGBM	0.875	0.873015873015873	0.8999999999999999	0.875	0.9895833333333334	{'learning_rate': 0.1, 'num_leaves': 15}
1	LASSO-1se	CatBoost	0.9375	0.9365079365079365	0.95	0.9375	0.9947916666666666	{'depth': 3, 'iterations': 100}
1	LASSO-1se	SVM_RBF	0.9375	0.9365079365079365	0.95	0.9375	0.9895833333333333	{'C': 1}
1	LASSO-1se	SVM_Linear	0.75	0.7333333333333334	0.8333333333333333	0.75	0.96875	{'C': 0.1}
2	KW-Dunn-VIP	LogisticRegression	0.8125	0.8115079365079365	0.825	0.8125	0.9583333333333334	{'C': 0.1}
2	KW-Dunn-VIP	RandomForest	0.875	0.875	0.875	0.875	0.96875	{'max_depth': None, 'n_estimators': 200}
2	KW-Dunn-VIP	XGBoost	0.6875	0.6761904761904762	0.7333333333333333	0.6875	0.9270833333333333	{'learning_rate': 0.1, 'max_depth': 5}
2	KW-Dunn-VIP	LightGBM	0.75	0.7559523809523809	0.775	0.75	0.9166666666666666	{'learning_rate': 0.1, 'num_leaves': 15}
2	KW-Dunn-VIP	CatBoost	0.75	0.746031746031746	0.7666666666666666	0.75	0.9635416666666666	{'depth': 5, 'iterations': 100}
2	KW-Dunn-VIP	SVM_RBF	0.8125	0.8115079365079365	0.825	0.8125	0.9479166666666667	{'C': 10}
2	KW-Dunn-VIP	SVM_Linear	0.75	0.746031746031746	0.7666666666666666	0.75	0.9635416666666666	{'C': 0.1}
2	LASSO-min	LogisticRegression	0.8125	0.8115079365079365	0.825	0.8125	0.9583333333333333	{'C': 0.1}
2	LASSO-min	RandomForest	0.9375	0.9365079365079365	0.95	0.9375	1.0	{'max_depth': None, 'n_estimators': 200}
2	LASSO-min	XGBoost	0.8125	0.8015873015873016	0.8166666666666667	0.8125	0.9791666666666666	{'learning_rate': 0.1, 'max_depth': 3}
2	LASSO-min	LightGBM	0.875	0.873015873015873	0.8999999999999999	0.875	0.9947916666666666	{'learning_rate': 0.1, 'num_leaves': 15}
2	LASSO-min	CatBoost	0.75	0.7416666666666667	0.7916666666666666	0.75	0.9479166666666665	{'depth': 3, 'iterations': 100}
2	LASSO-min	SVM_RBF	0.75	0.746031746031746	0.7666666666666666	0.75	0.9739583333333333	{'C': 10}
2	LASSO-min	SVM_Linear	0.9375	0.9365079365079365	0.95	0.9375	0.96875	{'C': 0.1}
2	LASSO-1se	LogisticRegression	0.75	0.746031746031746	0.7666666666666666	0.75	0.9583333333333334	{'C': 1}
2	LASSO-1se	RandomForest	0.75	0.75	0.75	0.75	0.9479166666666667	{'max_depth': None, 'n_estimators': 100}
2	LASSO-1se	XGBoost	0.6875	0.6746031746031746	0.6833333333333333	0.6875	0.9375	{'learning_rate': 0.1, 'max_depth': 3}
2	LASSO-1se	LightGBM	0.75	0.7317460317460317	0.7833333333333332	0.75	0.9270833333333334	{'learning_rate': 0.1, 'num_leaves': 15}
2	LASSO-1se	CatBoost	0.75	0.746031746031746	0.7666666666666666	0.75	0.953125	{'depth': 5, 'iterations': 100}
2	LASSO-1se	SVM_RBF	0.8125	0.8115079365079365	0.825	0.8125	0.9635416666666666	{'C': 10}
2	LASSO-1se	SVM_Linear	0.8125	0.8031746031746032	0.8666666666666667	0.8125	0.9739583333333333	{'C': 0.1}
3	KW-Dunn-VIP	LogisticRegression	0.75	0.746031746031746	0.7666666666666666	0.75	0.9479166666666667	{'C': 1}
3	KW-Dunn-VIP	RandomForest	0.75	0.746031746031746	0.7666666666666666	0.75	0.9322916666666667	{'max_depth': 5, 'n_estimators': 200}
3	KW-Dunn-VIP	XGBoost	0.8125	0.8031746031746032	0.8666666666666667	0.8125	0.9322916666666667	{'learning_rate': 0.1, 'max_depth': 3}
3	KW-Dunn-VIP	LightGBM	0.625	0.6378968253968254	0.6625	0.625	0.890625	{'learning_rate': 0.1, 'num_leaves': 15}
3	KW-Dunn-VIP	CatBoost	0.6875	0.6865079365079365	0.7	0.6875	0.9583333333333334	{'depth': 5, 'iterations': 100}
3	KW-Dunn-VIP	SVM_RBF	0.6875	0.6805555555555555	0.7250000000000001	0.6875	0.9479166666666666	{'C': 10}
3	KW-Dunn-VIP	SVM_Linear	0.6875	0.6698412698412698	0.7	0.6875	0.9583333333333334	{'C': 1}
3	LASSO-min	LogisticRegression	0.875	0.873015873015873	0.8999999999999999	0.875	0.9791666666666666	{'C': 10}
3	LASSO-min	RandomForest	0.875	0.875	0.875	0.875	0.96875	{'max_depth': None, 'n_estimators': 100}
3	LASSO-min	XGBoost	0.875	0.875	0.875	0.875	0.9166666666666666	{'learning_rate': 0.1, 'max_depth': 3}
3	LASSO-min	LightGBM	0.625	0.5913419913419913	0.7095238095238094	0.625	0.875	{'learning_rate': 0.01, 'num_leaves': 15}
3	LASSO-min	CatBoost	0.75	0.7416666666666667	0.7916666666666666	0.75	0.9635416666666666	{'depth': 5, 'iterations': 100}
3	LASSO-min	SVM_RBF	0.8125	0.8031746031746031	0.8666666666666667	0.8125	0.984375	{'C': 10}
3	LASSO-min	SVM_Linear	0.875	0.873015873015873	0.8999999999999999	0.875	0.9635416666666665	{'C': 0.1}
3	LASSO-1se	LogisticRegression	0.8125	0.8115079365079365	0.825	0.8125	0.9791666666666666	{'C': 10}
3	LASSO-1se	RandomForest	0.875	0.875	0.875	0.875	0.9583333333333333	{'max_depth': 5, 'n_estimators': 200}
3	LASSO-1se	XGBoost	0.75	0.746031746031746	0.7666666666666666	0.75	0.9114583333333333	{'learning_rate': 0.01, 'max_depth': 3}
3	LASSO-1se	LightGBM	0.8125	0.8095238095238095	0.8166666666666667	0.8125	0.921875	{'learning_rate': 0.1, 'num_leaves': 15}
3	LASSO-1se	CatBoost	0.875	0.875	0.875	0.875	0.9427083333333334	{'depth': 5, 'iterations': 100}
3	LASSO-1se	SVM_RBF	0.8125	0.8184523809523809	0.8375	0.8125	0.9583333333333334	{'C': 10}
3	LASSO-1se	SVM_Linear	0.75	0.746031746031746	0.7666666666666666	0.75	0.96875	{'C': 0.1}
4	KW-Dunn-VIP	LogisticRegression	0.8125	0.8095238095238095	0.8166666666666667	0.8125	0.9739583333333334	{'C': 10}
4	KW-Dunn-VIP	RandomForest	0.875	0.873015873015873	0.8999999999999999	0.875	0.9791666666666666	{'max_depth': None, 'n_estimators': 200}
4	KW-Dunn-VIP	XGBoost	0.875	0.873015873015873	0.8999999999999999	0.875	0.9791666666666667	{'learning_rate': 0.1, 'max_depth': 3}
4	KW-Dunn-VIP	LightGBM	0.875	0.873015873015873	0.8999999999999999	0.875	0.9583333333333333	{'learning_rate': 0.1, 'num_leaves': 15}
4	KW-Dunn-VIP	CatBoost	0.875	0.873015873015873	0.8999999999999999	0.875	0.9895833333333333	{'depth': 3, 'iterations': 100}
4	KW-Dunn-VIP	SVM_RBF	0.875	0.873015873015873	0.8999999999999999	0.875	0.9947916666666666	{'C': 10}
4	KW-Dunn-VIP	SVM_Linear	0.75	0.746031746031746	0.7666666666666666	0.75	0.8958333333333333	{'C': 0.1}
4	LASSO-min	LogisticRegression	0.75	0.7400793650793651	0.7416666666666667	0.75	0.9583333333333333	{'C': 1}
4	LASSO-min	RandomForest	0.9375	0.9365079365079365	0.95	0.9375	0.9661458333333334	{'max_depth': None, 'n_estimators': 100}
4	LASSO-min	XGBoost	0.875	0.873015873015873	0.8999999999999999	0.875	0.9583333333333333	{'learning_rate': 0.1, 'max_depth': 3}
4	LASSO-min	LightGBM	0.875	0.873015873015873	0.8999999999999999	0.875	0.96875	{'learning_rate': 0.1, 'num_leaves': 15}
4	LASSO-min	CatBoost	0.9375	0.9365079365079365	0.95	0.9375	0.9739583333333334	{'depth': 5, 'iterations': 100}
4	LASSO-min	SVM_RBF	0.875	0.875	0.875	0.875	0.9635416666666667	{'C': 10}
4	LASSO-min	SVM_Linear	0.8125	0.8095238095238095	0.8166666666666667	0.8125	0.9635416666666667	{'C': 0.1}
4	LASSO-1se	LogisticRegression	0.8125	0.8025793650793651	0.8041666666666667	0.8125	0.953125	{'C': 10}
4	LASSO-1se	RandomForest	0.8125	0.8115079365079365	0.825	0.8125	0.9791666666666666	{'max_depth': None, 'n_estimators': 200}
4	LASSO-1se	XGBoost	0.75	0.7416666666666667	0.7916666666666666	0.75	0.9635416666666665	{'learning_rate': 0.01, 'max_depth': 3}
4	LASSO-1se	LightGBM	0.75	0.7183261183261184	0.8428571428571427	0.75	0.9166666666666667	{'learning_rate': 0.1, 'num_leaves': 15}
4	LASSO-1se	CatBoost	0.75	0.7430555555555555	0.7875000000000001	0.75	0.9635416666666666	{'depth': 3, 'iterations': 100}
4	LASSO-1se	SVM_RBF	0.6875	0.6817460317460318	0.7416666666666667	0.6875	0.96875	{'C': 1}
4	LASSO-1se	SVM_Linear	0.875	0.8666666666666667	0.9166666666666666	0.875	0.953125	{'C': 0.1}
5	KW-Dunn-VIP	LogisticRegression	0.8125	0.8115079365079365	0.825	0.8125	0.9635416666666667	{'C': 0.1}
5	KW-Dunn-VIP	RandomForest	0.9375	0.9365079365079365	0.95	0.9375	0.9947916666666666	{'max_depth': None, 'n_estimators': 200}
5	KW-Dunn-VIP	XGBoost	0.6875	0.6484848484848486	0.8095238095238095	0.6875	0.9895833333333333	{'learning_rate': 0.1, 'max_depth': 3}
5	KW-Dunn-VIP	LightGBM	0.625	0.6166666666666667	0.6666666666666666	0.625	0.9427083333333334	{'learning_rate': 0.1, 'num_leaves': 15}
5	KW-Dunn-VIP	CatBoost	0.8125	0.8095238095238095	0.8166666666666667	0.8125	0.9739583333333334	{'depth': 5, 'iterations': 100}
5	KW-Dunn-VIP	SVM_RBF	0.75	0.746031746031746	0.7666666666666666	0.75	0.9635416666666666	{'C': 1}
5	KW-Dunn-VIP	SVM_Linear	0.6875	0.6698412698412698	0.7	0.6875	0.9635416666666666	{'C': 0.1}
5	LASSO-min	LogisticRegression	0.9375	0.9365079365079365	0.95	0.9375	0.9791666666666666	{'C': 10}
5	LASSO-min	RandomForest	1.0	1.0	1.0	1.0	1.0	{'max_depth': 5, 'n_estimators': 200}
5	LASSO-min	XGBoost	0.9375	0.9365079365079365	0.95	0.9375	1.0	{'learning_rate': 0.1, 'max_depth': 3}
5	LASSO-min	LightGBM	1.0	1.0	1.0	1.0	1.0	{'learning_rate': 0.1, 'num_leaves': 15}
5	LASSO-min	CatBoost	1.0	1.0	1.0	1.0	1.0	{'depth': 3, 'iterations': 100}
5	LASSO-min	SVM_RBF	1.0	1.0	1.0	1.0	1.0	{'C': 1}
5	LASSO-min	SVM_Linear	0.9375	0.9365079365079365	0.95	0.9375	0.984375	{'C': 0.1}
5	LASSO-1se	LogisticRegression	0.875	0.873015873015873	0.9	0.875	0.9739583333333334	{'C': 10}
5	LASSO-1se	RandomForest	0.75	0.7416666666666666	0.7916666666666666	0.75	0.96875	{'max_depth': None, 'n_estimators': 100}
5	LASSO-1se	XGBoost	0.9375	0.9365079365079365	0.95	0.9375	1.0	{'learning_rate': 0.1, 'max_depth': 3}
5	LASSO-1se	LightGBM	0.9375	0.9365079365079365	0.95	0.9375	1.0	{'learning_rate': 0.1, 'num_leaves': 15}
5	LASSO-1se	CatBoost	0.875	0.873015873015873	0.9	0.875	1.0	{'depth': 5, 'iterations': 100}
5	LASSO-1se	SVM_RBF	0.875	0.873015873015873	0.9	0.875	1.0	{'C': 1}
5	LASSO-1se	SVM_Linear	0.9375	0.9365079365079365	0.95	0.9375	0.9895833333333333	{'C': 0.1}
